# Supplementary material for: LPCAT1 enhances the invasion and migration in gastric cancer: Based on computational biology methods and in vitro experiments
Source: Cancer Med. 2023 May 15;12(12):13438–54. doi: 10.1002/cam4.5991 (PMC10315734; doi:10.1002/cam4.5991)
Supplement: Supplementary file 2 — Table S1. [file CAM4-12-13438-s007.xlsx]

## Sheet: Sheet1
Studies	Platform
GSE130823	GPL17077
GSE136755	GPL17077
GSE84787	GPL17077
GSE113255	GPL18573
GSE147043	GPL18573
GSE152415	GPL18573
GSE165211	GPL18573
GSE33335	GPL5175
GSE63089	GPL5175
GSE13911	GPL570
GSE38749	GPL570
GSE54129	GPL570
GSE64951	GPL570
GSE79973	GPL570
GSE81948	GPL570
GSE22377	GPL570
GSE42252	GPL570
GSE32540	GPL570
E-MTAB-3732	HG-U133Plus2
E-TABM-424	A-AFFY-44
E-MEXP-3479	A-AFFY-44
GSE29998	GPL6947
GSE26942	GPL6947
GSE29272	GPL96
GSE52138	GPL96
GSE51575	GPL13607
GSE112369	GPL15207
GSE109476	GPL24530
GSE103236	GPL4133
GSE116312	GPL6244
GSE158662	GPL22755
GSE30727	GPL5188
TCGA-GTEx	/
