# Supplementary material for: LPCAT1 enhances the invasion and migration in gastric cancer: Based on computational biology methods and in vitro experiments
Source: Cancer Med. 2023 May 15;12(12):13438–54. doi: 10.1002/cam4.5991 (PMC10315734; doi:10.1002/cam4.5991)
Supplement: Supplementary file 3 — Table S2. [file CAM4-12-13438-s004.xlsx]

## Sheet: Sheet1
datasets	T_counts	W	p	N_counts	W	p
ArrayExpress_Affymetrix	142	0.94961	4.966e-05	21	0.90624	0.04631
GPL96	159	0.95729	8.512e-05	147	0.98299	0.06585
GPL570	310	0.99413	0.2767	91	0.94534	0.0008092
GPL5175	70	0.96961	0.08657	70	0.88783	1.325e-05
GPL6947	255	0.97488	0.0001768	61	0.98082	0.4528
GPL17077	69	0.97133	0.1133	57	0.9731	0.2331
GPL18573	194	0.94564	1.029e-06	10	0.88779	0.1305
GSE30727	30	0.97507	0.6847	30	0.97248	0.6089
GSE51575	26	0.88724	0.008217	26	0.96166	0.4252
GSE103236	11	0.9752	0.9344	9	0.8021	0.02158
GSE109476	5	0.85359	0.2061	5	0.83302	0.1465
GSE112369	36	0.91484	0.008909	6	0.93498	0.6191
GSE116312	4	0.92631	0.5729	10	0.93605	0.541
GSE158662	3	0.97693	0.7088	3	0.80538	0.1274
TCGA_GTEx	415	0.99346	0.0695	394	0.99454	0.1743
