# Supplementary material for: LPCAT1 enhances the invasion and migration in gastric cancer: Based on computational biology methods and in vitro experiments
Source: Cancer Med. 2023 May 15;12(12):13438–54. doi: 10.1002/cam4.5991 (PMC10315734; doi:10.1002/cam4.5991)
Supplement: Supplementary file 4 — Table S3. [file CAM4-12-13438-s006.xlsx]

## Sheet: Sheet1
Std_Eff	Coef.	Std. Err.	t	P>|t|	[95% Conf.	Interval]
slope	0.872366	0.17345	5.03	0	0.49765	1.24708
bias	0.96482	0.977714	0.99	0.342	-1.1474	3.07704
