# Supplementary material for: LPCAT1 enhances the invasion and migration in gastric cancer: Based on computational biology methods and in vitro experiments
Source: Cancer Med. 2023 May 15;12(12):13438–54. doi: 10.1002/cam4.5991 (PMC10315734; doi:10.1002/cam4.5991)
Supplement: Supplementary file 5 — Table S4. [file CAM4-12-13438-s001.xlsx]

## Sheet: Sheet1
Symbol	SMD	SMD.lower.CI	SMD.upper.CI	Pvalue	I2
PPIAL4G	2.34448	1.39957	3.28939	1.15623e-06	0.534005
FAM72D	2.09157	0.313922	3.86922	0.021106	0.988971
SNX10	1.84896	1.28933	2.40859	9.45001e-11	0.958929
CLDN1	1.78316	1.19799	2.36833	2.33588e-09	0.961861
ZSCAN12P1	1.74113	0.879391	2.60287	7.49253e-05	0.792389
CST1	1.71072	1.00178	2.41966	2.25057e-06	0.973941
RCC2	1.70228	1.03006	2.3745	6.93088e-07	0.966894
NDUFAF6	1.69251	1.34621	2.03881	9.78474e-22	0
THY1	1.67522	1.31026	2.04017	2.32893e-19	0.89317
CKAP2	1.65236	0.939193	2.36552	5.59596e-06	0.975943
TTYH3	1.64141	1.0829	2.19992	8.40246e-09	0.947805
PVT1	1.62312	1.15414	2.0921	1.17444e-11	0.857509
SERPINH1	1.60763	1.26038	1.95489	1.1504e-19	0.890605
RUVBL1	1.58324	1.2971	1.86939	2.114e-27	0.840919
ALYREF	1.57123	0.441933	2.70052	0.00639194	0.939848
EMC3-AS1	1.56633	0.22622	2.90644	0.0219738	0.717726
INHBA	1.56036	1.02701	2.09372	9.81014e-09	0.955638
DTL	1.55316	1.03149	2.07484	5.36741e-09	0.955503
TIMP1	1.54461	1.16635	1.92287	1.20986e-15	0.906341
SDE2	1.53354	0.118711	2.94838	0.0336356	0.948999
ATAD2	1.52573	1.1548	1.89665	7.50899e-16	0.909888
NEK2	1.51538	1.09806	1.9327	1.10194e-12	0.927003
STIL	1.50948	0.997965	2.021	7.30179e-09	0.954033
TEAD4	1.49971	1.12329	1.87613	5.77548e-15	0.908462
CLDN7	1.49839	0.916571	2.08021	4.47374e-07	0.962613
KDM1B	1.49732	0.572063	2.42259	0.00151521	0.971572
E2F3	1.49139	1.08807	1.8947	4.24146e-13	0.9237
UBE2T	1.49136	1.00469	1.97803	1.89947e-09	0.936486
TUBA1B	1.49054	0.744452	2.23662	9.01644e-05	0.974267
MTHFD1L	1.48362	0.958368	2.00887	3.09307e-08	0.948522
TRIP13	1.48217	1.01662	1.94772	4.37855e-10	0.943704
TPX2	1.47766	0.992095	1.96322	2.45321e-09	0.947553
IGF2BP3	1.46861	1.00889	1.92833	3.81902e-10	0.942024
AIMP2	1.46085	0.891907	2.02979	4.84046e-07	0.953284
FANCI	1.45625	1.10311	1.80938	6.34641e-16	0.896616
SULF1	1.45308	1.02401	1.88215	3.1881e-11	0.930017
CTHRC1	1.45135	0.911448	1.99126	1.37387e-07	0.949505
FAM72A	1.45113	0.513015	2.38925	0.00243117	0.960685
CHEK1	1.44757	1.0776	1.81754	1.73762e-14	0.908562
BGN	1.4389	1.04626	1.83155	6.8441e-13	0.916411
PUS7	1.43731	1.1384	1.73621	4.31716e-21	0.859087
TRMT6	1.43308	1.11653	1.74963	7.11052e-19	0.841311
ECT2	1.43192	0.930907	1.93294	2.12321e-08	0.949217
PRKDC	1.43152	1.03344	1.82961	1.81355e-12	0.918725
STX6	1.43104	0.893409	1.96868	1.81923e-07	0.959039
EXO1	1.42359	0.919535	1.92765	3.10392e-08	0.954003
DKC1	1.41973	1.1149	1.72456	6.94645e-20	0.831426
HOXC9	1.4118	0.650775	2.17283	0.000276929	0.977163
PLOD3	1.40889	1.04852	1.76926	1.82171e-14	0.905872
ZWILCH	1.40843	0.796036	2.02082	6.55415e-06	0.969447
MSH2	1.40759	1.02064	1.79454	1.00602e-12	0.917903
MCM4	1.40694	0.993652	1.82022	2.51887e-11	0.930561
BUB1B	1.40662	0.98147	1.83178	8.89892e-11	0.933478
BID	1.40594	0.962938	1.84894	4.96247e-10	0.93787
CCT3	1.40579	1.10871	1.70287	1.78234e-20	0.859382
NUDCD1	1.40407	1.09087	1.71727	1.54331e-18	0.856287
TREM2	1.40396	0.871607	1.93632	2.35426e-07	0.958209
CAD	1.39365	1.02026	1.76703	2.56599e-13	0.913493
RNF219	1.39283	0.78578	1.99989	6.89281e-06	0.952059
ANLN	1.39247	0.853539	1.93141	4.10417e-07	0.948973
SDS	1.39241	0.994536	1.79028	6.9255e-12	0.92252
LY6E	1.39233	1.01897	1.7657	2.69047e-13	0.906912
SPP1	1.38868	1.08204	1.69532	6.91959e-19	0.861038
SNRPB	1.38832	1.03319	1.74346	1.82972e-14	0.899524
HEATR1	1.38773	1.00103	1.77442	2.01169e-12	0.912206
CKS2	1.3868	0.90364	1.86997	1.84861e-08	0.94981
NDC80	1.38523	0.948648	1.82181	5.01034e-10	0.932432
CENPF	1.3821	0.92123	1.84297	4.15929e-09	0.94214
FAP	1.37776	1.01304	1.74248	1.32179e-13	0.904091
SLC25A32	1.37483	1.01469	1.73497	7.31314e-14	0.909916
OLFML2B	1.37296	0.997084	1.74883	8.11712e-13	0.910744
GGCT	1.37228	0.981333	1.76322	5.99382e-12	0.90171
URB2	1.37008	0.9052	1.83496	7.63323e-09	0.932371
CSE1L	1.36962	0.920834	1.8184	2.21104e-09	0.940982
INTS7	1.36584	0.830577	1.9011	5.69492e-07	0.958375
KIF4A	1.36383	0.92403	1.80363	1.21766e-09	0.937747
FOXM1	1.35973	0.851692	1.86777	1.55681e-07	0.954048
NUF2	1.3569	0.864274	1.84952	6.71722e-08	0.939949
PCNA	1.35642	0.884353	1.82849	1.78456e-08	0.946784
MCM2	1.35475	0.891342	1.81816	1.00527e-08	0.943428
SNRPD1	1.35077	1.04505	1.65649	4.73286e-18	0.864835
RAD51AP1	1.34826	0.848361	1.84817	1.24938e-07	0.953397
CDK1	1.34735	0.781138	1.91356	3.10261e-06	0.949581
CDK4	1.34732	0.951916	1.74273	2.4147e-11	0.923269
CDCA5	1.34574	0.933403	1.75807	1.58718e-10	0.914457
RFC3	1.34519	0.887672	1.80271	8.27897e-09	0.941267
CTPS1	1.34383	0.960314	1.72734	6.52397e-12	0.711349
MCM10	1.34123	0.937806	1.74465	7.21441e-11	0.928167
SKA3	1.33451	0.527392	2.14162	0.00119252	0.972494
NT5DC2	1.33266	1.0053	1.66002	1.47774e-15	0.886404
MEST	1.32578	0.749116	1.90244	6.60422e-06	0.96409
DEPDC1B	1.32476	0.803944	1.84558	6.1832e-07	0.947212
RIPK2	1.32473	0.904763	1.74469	6.3096e-10	0.932307
GTPBP4	1.32341	1.01537	1.63145	3.7499e-17	0.871119
ASPM	1.32195	0.867793	1.7761	1.16318e-08	0.941542
FGD6	1.32062	0.952551	1.68869	2.03152e-12	0.907394
COL5A2	1.31972	0.956323	1.68312	1.09618e-12	0.903391
KIF22	1.31969	0.827464	1.81192	1.482e-07	0.944719
CTSB	1.31767	0.858053	1.77729	1.92103e-08	0.941274
CDCA4	1.31753	0.850409	1.78465	3.23651e-08	0.94566
TMEM185B	1.31748	0.823021	1.81193	1.7669e-07	0.949389
EFTUD2	1.31735	1.00531	1.62939	1.29043e-16	0.848838
MMP11	1.31723	0.787484	1.84698	1.09632e-06	0.957152
DSCC1	1.31674	0.81431	1.81917	2.79808e-07	0.953666
NABP2	1.31529	0.919747	1.71084	7.15459e-11	0.730354
KIF23	1.31486	0.920304	1.70942	6.50927e-11	0.921624
COL10A1	1.31364	0.725502	1.90178	1.19942e-05	0.965518
MCUR1	1.30574	0.409628	2.20185	0.00429157	0.949888
PDCD11	1.30427	0.97898	1.62955	3.8823e-15	0.849337
ARHGAP39	1.30392	0.618574	1.98927	0.000192268	0.945784
COL1A1	1.30052	0.845429	1.75562	2.13131e-08	0.94189
PGM2	1.29958	0.96171	1.63746	4.74558e-14	0.874577
ARPC1B	1.29908	0.905319	1.69285	1.00514e-10	0.916045
COL4A1	1.29733	0.908538	1.68612	6.14978e-11	0.919562
CENPW	1.29725	0.640572	1.95392	0.000108006	0.934121
TUBB	1.294	0.740629	1.84737	4.57959e-06	0.958326
BYSL	1.29289	1.02191	1.56387	8.66041e-21	0.830182
ADRM1	1.29196	0.931875	1.65204	2.03279e-12	0.907361
EPHB2	1.28896	0.700189	1.87773	1.78008e-05	0.96688
CDC6	1.28856	0.853338	1.72379	6.52079e-09	0.939208
PANX1	1.28798	1.01156	1.56441	6.7095e-20	0.841081
WDHD1	1.28709	0.822336	1.75185	5.70177e-08	0.94337
DCLRE1B	1.28693	0.779126	1.79474	6.79542e-07	0.955902
ZEB1-AS1	1.28544	0.810736	1.76015	1.11247e-07	0
LRFN4	1.28413	0.820447	1.74781	5.70055e-08	0.945789
KIF2A	1.28402	0.842033	1.72602	1.24188e-08	0.937347
STK3	1.28388	0.998493	1.56926	1.17074e-18	0.851895
PLA2G7	1.28302	0.73755	1.82849	4.0245e-06	0.959801
CLDN4	1.28267	0.818448	1.74689	6.11222e-08	0.943351
CLDN3	1.27975	0.772497	1.787	7.62243e-07	0.953177
PMEPA1	1.27886	0.920372	1.63735	2.71175e-12	0.896268
CCNB1	1.27831	0.853695	1.70292	3.62348e-09	0.936617
TACC3	1.27822	0.903642	1.6528	2.25888e-11	0.915439
NDC1	1.27771	0.684041	1.87138	2.4616e-05	0.872407
LMNB2	1.27486	0.881281	1.66843	2.17212e-10	0.924548
MAD2L1	1.27436	0.853522	1.6952	2.93727e-09	0.932631
BUB1	1.27417	0.818369	1.72998	4.27824e-08	0.943395
CCT6A	1.27051	0.966157	1.57486	2.79649e-16	0.868869
PTPN12	1.27015	0.940827	1.59946	4.0507e-14	0.887194
NOLC1	1.26867	1.03569	1.50165	1.36291e-26	0.767997
YWHAG	1.26847	0.968087	1.56885	1.26721e-16	0.833371
FAM220A	1.26807	0.576397	1.95975	0.000326563	0.838376
ENO1	1.26798	1.00592	1.53004	2.46339e-21	0.817017
ACTL6A	1.26655	0.85497	1.67812	1.62546e-09	0.932517
PSMD14	1.26594	0.904876	1.62701	6.33629e-12	0.908184
FIGNL1	1.26498	0.807344	1.72261	6.0378e-08	0.933022
EBNA1BP2	1.26332	0.926938	1.59969	1.82616e-13	0.870776
PLEKHG1	1.26304	0.811968	1.71411	4.06311e-08	0.912363
TNFRSF12A	1.2627	1.0122	1.5132	5.10262e-23	0.796026
HOTAIRM1	1.26244	0.69856	1.82632	1.14373e-05	0
LINC00346	1.26232	0.806213	1.71842	5.81481e-08	0
XPO5	1.26126	1.0068	1.51572	2.60522e-22	0.767284
BOP1	1.25992	0.599904	1.91993	0.000182979	0.965691
FNDC1	1.25982	0.702174	1.81746	9.51476e-06	0.946164
MAPRE1	1.25607	1.03094	1.48121	7.81895e-28	0.749202
CEP55	1.2522	0.785283	1.71912	1.46967e-07	0.946619
PNO1	1.25128	0.956279	1.54628	9.29794e-17	0.86179
PRPF4	1.2491	0.971011	1.5272	1.32606e-18	0.84037
THBS2	1.24895	0.866149	1.63175	1.60871e-10	0.918316
WDR43	1.24853	0.767306	1.72975	3.67382e-07	0.94136
MASTL	1.24832	0.783719	1.71292	1.39313e-07	0.935899
MYO1B	1.24558	0.974938	1.51623	1.87594e-19	0.823394
BRIX1	1.24498	0.751044	1.73891	7.80583e-07	0.943069
CDCA2	1.2446	0.69268	1.79652	9.87988e-06	0.952425
DCAF13	1.24444	0.744394	1.74449	1.07348e-06	0.945105
NBN	1.2443	0.824161	1.66444	6.44788e-09	0.933562
DNM3OS	1.24192	0.685115	1.79873	1.23359e-05	0
ETV4	1.24188	0.72039	1.76337	3.04929e-06	0.958347
CDH3	1.24007	0.838459	1.64169	1.43222e-09	0.92394
LRP8	1.2382	0.967226	1.50918	3.3696e-19	0.834459
PRIM2	1.23775	0.84506	1.63043	6.49982e-10	0.917511
GINS1	1.23715	0.543359	1.93094	0.000474125	0.974833
GRINA	1.23535	1.00018	1.47051	7.36887e-25	0.761204
CEMIP	1.23519	0.714424	1.75595	3.33895e-06	0.818002
SF3B3	1.23469	0.809101	1.66027	1.29939e-08	0.932454
TMEM201	1.23455	0.713517	1.75559	3.41758e-06	0.935095
LYAR	1.2342	0.834343	1.63407	1.45228e-09	0.911366
CTSA	1.23241	0.701948	1.76287	5.27528e-06	0.956068
GNPDA1	1.23119	0.959409	1.50297	6.75742e-19	0.831263
RANBP1	1.23	0.860751	1.59924	6.62781e-11	0.906617
PPIL1	1.22858	0.756051	1.7011	3.47015e-07	0.939359
S100A10	1.22709	0.762591	1.6916	2.24621e-07	0.941978
NKRF	1.22667	0.82461	1.62873	2.23432e-09	0.93083
PLAU	1.22604	0.883734	1.56834	2.21771e-12	0.891764
CSTF2	1.2244	0.822472	1.62633	2.36299e-09	0.928493
PATL1	1.22308	0.589349	1.85682	0.000155165	0.964533
COLGALT1	1.2225	0.885044	1.55996	1.24443e-12	0.594378
PIGU	1.22211	0.638606	1.8056	4.04264e-05	0.956679
RFWD3	1.222	0.710445	1.73356	2.84181e-06	0.956976
DPY19L1	1.22017	0.746846	1.6935	4.36008e-07	0.938572
MFAP2	1.21945	0.878333	1.56057	2.44221e-12	0.895364
ADAM17	1.21855	0.846869	1.59022	1.31216e-10	0.916607
PAQR4	1.21742	0.720367	1.71448	1.58298e-06	0.954903
ATIC	1.21691	0.844356	1.58947	1.5334e-10	0.915396
SLC39A10	1.21636	0.749952	1.68277	3.19695e-07	0.91766
ARHGAP11A	1.21542	0.608452	1.8224	8.68351e-05	0.967463
KIF2C	1.21187	0.763995	1.65975	1.13719e-07	0.94132
SPC25	1.21185	0.878384	1.54532	1.05816e-12	0.89505
NUP62	1.21086	0.698765	1.72296	3.58016e-06	0.945572
KIF20A	1.20991	0.757891	1.66192	1.55262e-07	0.943301
CKS1B	1.20923	0.653247	1.76522	2.01895e-05	0.956373
PALB2	1.20805	0.681973	1.73412	6.77155e-06	0.957225
RPAP3	1.20696	0.8251	1.58882	5.83202e-10	0.917756
FEN1	1.20655	0.783444	1.62966	2.28255e-08	0.934703
ANAPC1	1.20645	0.616658	1.79624	6.09238e-05	0.96244
CDC123	1.2062	0.851253	1.56114	2.72917e-11	0.902225
SULF2	1.20613	0.91451	1.49775	5.21504e-16	0.806627
ZFP64	1.20473	0.664121	1.74535	1.25559e-05	0.961577
RBL1	1.20369	0.834212	1.57317	1.71189e-10	0.914232
PBK	1.20251	0.7685	1.63653	5.62172e-08	0.939094
ABCE1	1.20247	0.837257	1.56768	1.09468e-10	0.913072
MSR1	1.20235	0.810148	1.59454	1.87147e-09	0.924462
COL12A1	1.2011	0.753602	1.6486	1.43581e-07	0.930291
PAK1IP1	1.20034	0.909104	1.49157	6.5791e-16	0.859269
IL32	1.19867	0.762603	1.63474	7.14193e-08	0.936919
HMGB3	1.19784	0.829306	1.56638	1.88548e-10	0.912103
ATP1B3	1.1974	0.932988	1.46181	6.9437e-19	0.820389
TMSB10	1.19726	0.808269	1.58624	1.61395e-09	0.92077
LIMK1	1.19711	0.723505	1.67071	7.26542e-07	0.950826
SMC4	1.19665	0.542801	1.85049	0.000334427	0.97338
SNX8	1.19582	0.765572	1.62606	5.10869e-08	0.928089
ATP6V1C1	1.19545	0.842892	1.548	3.01485e-11	0.905968
KPNA2	1.19429	0.646306	1.74228	1.94096e-05	0.959958
NXT1	1.19322	0.825173	1.56127	2.09489e-10	0.91505
NAT10	1.19252	0.913305	1.47173	5.71164e-17	0.853717
COX10-AS1	1.19187	0.622648	1.76109	4.06247e-05	0
PTTG1	1.19131	0.758126	1.6245	7.04073e-08	0.937047
CDC20	1.19069	0.830951	1.55044	8.74638e-11	0.90648
LCLAT1	1.19057	0.356986	2.02414	0.00512083	0.975523
KIF14	1.19051	0.712182	1.66884	1.07079e-06	0.946468
COL1A2	1.1901	0.748143	1.63207	1.3078e-07	0.93882
FSCN1	1.18955	0.8931	1.48601	3.70408e-15	0.855549
CENPA	1.18951	0.751233	1.62778	1.0406e-07	0.938357
STIP1	1.18924	0.92366	1.45482	1.68631e-18	0.824553
SEH1L	1.18839	0.752878	1.6239	8.88378e-08	0.941346
XRN2	1.18796	0.733149	1.64278	3.06566e-07	0.936174
HSD3B7	1.18776	0.682081	1.69344	4.15161e-06	0.945345
GINS2	1.18753	0.789418	1.58565	5.02479e-09	0.922683
TSN	1.18722	0.754169	1.62027	7.73141e-08	0.933734
TOP2A	1.18646	0.713991	1.65894	8.57426e-07	0.946985
HAUS7	1.18638	0.278893	2.09386	0.0103978	0.982027
AGMAT	1.1857	0.669363	1.70204	6.77011e-06	0.956887
FAM91A1	1.18546	0.783477	1.58744	7.46978e-09	0.912556
POLR1C	1.18528	0.914309	1.45625	1.00526e-17	0.834631
LEF1	1.1843	0.665078	1.70351	7.80274e-06	0.956888
BMP8A	1.18422	0.290723	2.07772	0.00938535	0.984913
EXOSC5	1.18421	0.913324	1.4551	1.05176e-17	0.835347
KIF18A	1.18374	0.641077	1.7264	1.90816e-05	0.961788
PRC1	1.1799	0.700643	1.65916	1.39795e-06	0.945598
LOC100133920	1.1783	0.810955	1.54565	3.24103e-10	0
NUDT1	1.17818	0.877566	1.47879	1.57106e-14	0.870621
NFE2L3	1.17798	0.716048	1.63991	5.78849e-07	0.945671
CENPN	1.17612	0.52541	1.82684	0.000396336	0.972511
ANP32E	1.17549	0.64462	1.70635	1.42543e-05	0.960288
KIF11	1.17468	0.639175	1.71018	1.71287e-05	0.960157
MYB	1.17445	0.724295	1.6246	3.16192e-07	0.942908
UBE2C	1.17147	0.765981	1.57697	1.49318e-08	0.928749
LIPG	1.17134	0.910124	1.43256	1.51175e-18	0.812187
POLR1B	1.1693	0.65925	1.67935	7.0145e-06	0.959487
HUS1	1.16844	0.602513	1.73436	5.19562e-05	0.965888
GINS4	1.16799	0.619038	1.71694	3.04375e-05	0.960116
CDKN3	1.16745	0.719117	1.61578	3.33028e-07	0.941899
AURKB	1.16652	0.834469	1.49856	5.75592e-12	0.893415
MTDH	1.16547	0.560603	1.77033	0.000159045	0.968384
ILDR1	1.16534	0.384592	1.94609	0.0034398	0.977802
POLR2D	1.1652	0.757427	1.57297	2.13681e-08	0.932402
LRRC37A6P	1.16483	0.607867	1.7218	4.14842e-05	0
AKIRIN2	1.16481	0.750662	1.57896	3.53775e-08	0.89668
DUXAP10	1.16384	0.697428	1.63026	1.00487e-06	0
CDCA8	1.16341	0.762867	1.56395	1.24895e-08	0.929547
PAICS	1.16289	0.660379	1.66541	5.74256e-06	0.954056
ATP6AP2	1.16143	0.855932	1.46693	9.24169e-14	0.871994
OSGIN2	1.16101	0.859538	1.46248	4.41764e-14	0.865747
PPT1	1.1608	0.92863	1.39298	1.13435e-22	0.767287
PAFAH1B3	1.16068	0.746147	1.5752	4.06783e-08	0.932855
TGS1	1.16066	0.712294	1.60902	3.90238e-07	0.932737
CCNF	1.15949	0.648431	1.67054	8.71652e-06	0.955545
SLC5A6	1.15908	0.904821	1.41334	4.07687e-19	0.809659
STAG3L3	1.15786	0.042756	2.27297	0.0418394	0.97881
KIF15	1.1574	0.743004	1.57179	4.39613e-08	0.932569
HOXC6	1.15682	0.712248	1.60138	3.39559e-07	0.9391
IER5L	1.1564	0.661941	1.65085	4.56567e-06	0.940586
C1orf112	1.15548	0.769435	1.54152	4.45291e-09	0.915473
MMS22L	1.15451	0.599431	1.70958	4.57084e-05	0.756779
TBC1D31	1.15421	0.714524	1.5939	2.67459e-07	0.759168
DNMT1	1.15365	0.817837	1.48946	1.65864e-11	0.894795
SPAG5	1.15318	0.745426	1.56093	2.97246e-08	0.932217
RRP15	1.15188	0.832932	1.47084	1.45906e-12	0.882123
DDX10	1.1505	0.861764	1.43924	5.73299e-15	0.857297
NOX4	1.14978	0.834104	1.46546	9.42243e-13	0.879941
NOP2	1.14921	0.809401	1.48902	3.39237e-11	0.878789
CKAP2L	1.14902	0.602942	1.69511	3.72343e-05	0.952654
MRPL13	1.14902	0.750159	1.54789	1.64081e-08	0.930078
UBE3D	1.14836	0.387276	1.90944	0.00310354	0.876815
UCK2	1.14818	0.559191	1.73716	0.00013303	0.949533
CENPL	1.14806	0.526871	1.76924	0.000291939	0.96049
NOC3L	1.14678	0.866636	1.42693	1.03101e-15	0.84879
TMEM237	1.14628	0.630908	1.66165	1.30468e-05	0.820083
NOP9	1.14609	0.165788	2.12639	0.0219384	0.872689
MRTO4	1.14571	0.862984	1.42843	1.98127e-15	0.849231
AURKA	1.14418	0.734748	1.55361	4.32033e-08	0.932483
GLA	1.14346	0.886787	1.40013	2.51147e-18	0.814131
MYBL2	1.14309	0.584108	1.70207	6.12292e-05	0.963656
NCAPG	1.14306	0.636993	1.64912	9.55484e-06	0.95519
TPD52L2	1.14301	0.86919	1.41684	2.80528e-16	0.841951
UBE2D1	1.14239	0.639445	1.64533	8.51254e-06	0.955889
BIRC5	1.14226	0.860196	1.42433	2.06915e-15	0.847615
NR2C2AP	1.14131	0.835981	1.44664	2.36638e-13	0.836329
ATP11A	1.14073	0.423618	1.85784	0.00182227	0.974767
ERI1	1.1407	0.73734	1.54406	2.97704e-08	0.891692
NUP107	1.14004	0.833985	1.4461	2.86187e-13	0.8786
RPP40	1.13986	0.891414	1.3883	2.42034e-19	0.800443
ESM1	1.1394	0.594553	1.68424	4.15382e-05	0.962303
NID2	1.139	0.821913	1.4561	1.91877e-12	0.88054
FBXO5	1.13896	0.703673	1.57426	2.92282e-07	0.940401
PPRC1	1.13859	0.869691	1.40749	1.05012e-16	0.838124
PPAT	1.13851	0.809177	1.46783	1.23809e-11	0.892534
PTBP1	1.13789	0.78313	1.49266	3.24635e-10	0.904319
PSMB2	1.13764	0.588945	1.68634	4.83042e-05	0.962693
SPRTN	1.13738	0.0388785	2.23588	0.0424245	0.940628
MCM7	1.13732	0.734792	1.53985	3.06395e-08	0.930407
MTERF3	1.13632	0.746764	1.52587	1.08301e-08	0.716257
HOXA13	1.13616	0.517134	1.75518	0.000321513	0.965894
LDHA	1.13615	0.736606	1.5357	2.49905e-08	0.925937
DBF4	1.13604	0.650568	1.62152	4.50887e-06	0.954049
RNASEH2A	1.13514	0.762878	1.50741	2.27973e-09	0.911575
BRCA1	1.13495	0.665116	1.60478	2.19504e-06	0.949898
UTP18	1.1348	0.775895	1.49371	5.75237e-10	0.907717
HENMT1	1.13454	0.670113	1.59896	1.68472e-06	0.772593
HOXB9	1.13298	0.544806	1.72114	0.000159733	0.969414
TYMS	1.13276	0.602792	1.66274	2.79904e-05	0.958481
DLGAP5	1.13191	0.650205	1.61361	4.11426e-06	0.940102
FCGR2A	1.12962	0.741234	1.51801	1.19418e-08	0.924488
OIP5	1.12857	0.571001	1.68613	7.27357e-05	0.964496
FAT1	1.12771	0.558402	1.69702	0.000103438	0.958857
IFI30	1.12484	0.827034	1.42264	1.33135e-13	0.823385
KIF20B	1.12457	0.409437	1.8397	0.0020554	0.973411
PSMC4	1.12437	0.795965	1.45278	1.94189e-11	0.893371
RAD51	1.12434	0.654105	1.59458	2.78201e-06	0.948745
RAE1	1.12364	0.684596	1.56268	5.27248e-07	0.942607
HSPH1	1.12355	0.858752	1.38835	9.08626e-17	0.830062
MCM5	1.12254	0.713028	1.53204	7.76005e-08	0.932039
NOP56	1.12135	0.657753	1.58495	2.12919e-06	0.889613
RPS15AP10	1.12118	0.319381	1.92298	0.00613128	0.874575
ADCY3	1.12078	0.843083	1.39848	2.56553e-15	0.84391
TIMELESS	1.11985	0.81727	1.42243	4.05066e-13	0.874215
NCAPG2	1.11971	0.735463	1.50396	1.12052e-08	0.926196
P3H4	1.1193	0.717982	1.52061	4.5905e-08	0
CCT2	1.11923	0.854267	1.38419	1.24055e-16	0.828948
TFDP1	1.11803	0.69153	1.54453	2.77908e-07	0.933281
DCTPP1	1.11673	0.568402	1.66505	6.56044e-05	0.955981
SFRP4	1.11668	0.775566	1.4578	1.39753e-10	0.900091
MCM6	1.11651	0.725212	1.50781	2.2389e-08	0.925011
CDC45	1.11617	0.629669	1.60268	6.90182e-06	0.937782
SNHG15	1.11596	0.0692275	2.1627	0.0366547	0.738168
CCNB2	1.11587	0.651052	1.58069	2.53633e-06	0.948658
RNF114	1.11494	0.865439	1.36444	1.9793e-18	0.75264
NUSAP1	1.11367	0.681304	1.54603	4.45492e-07	0.933417
LINC00578	1.11365	0.565781	1.66152	6.77651e-05	0
SKA1	1.11362	0.536761	1.69047	0.000154512	0.958713
SF3B4	1.11338	0.643349	1.58341	3.44e-06	0.947731
JADE3	1.1132	0.194281	2.03212	0.0175801	0.956567
ABHD11	1.11313	0.750688	1.47557	1.75e-09	0.909468
CENPH	1.11244	0.667943	1.55693	9.33274e-07	0.93136
RCN1	1.11235	0.686517	1.53819	3.05939e-07	0.936848
C5orf34	1.11156	0.775224	1.44789	9.32414e-11	0.886852
F2R	1.11154	0.423412	1.79966	0.00154574	0.976274
COL6A3	1.11075	0.747541	1.47395	2.0485e-09	0.911551
IFITM3	1.11028	0.816959	1.4036	1.1812e-13	0.852714
UTP23	1.10926	0.606408	1.61212	1.53544e-05	0.934104
SPAST	1.10921	0.602189	1.61622	1.8042e-05	0.957396
CDH11	1.10915	0.816241	1.40206	1.15602e-13	0.856739
ZNF146	1.10863	0.814886	1.40237	1.39117e-13	0.864271
PLXNA1	1.1077	0.773239	1.44216	8.51687e-11	0.889031
CCT5	1.10769	0.603509	1.61187	1.66183e-05	0.955788
GGH	1.1068	0.74153	1.47206	2.86963e-09	0.913487
MRPL47	1.10637	0.727502	1.48523	1.04348e-08	0.903679
CPSF3	1.1056	0.731393	1.4798	7.00629e-09	0.901114
HSPA4	1.10556	0.751566	1.45956	9.29056e-10	0.91069
FBXO45	1.10505	0.58606	1.62404	3.0032e-05	0.89709
HELLS	1.10435	0.827716	1.38099	5.10533e-15	0.84291
SIRPA	1.10288	0.848272	1.35749	2.06789e-17	0.785073
CKAP5	1.1027	0.688368	1.51703	1.82577e-07	0.935952
ANGPT2	1.10259	0.799722	1.40546	9.66273e-13	0.867849
GRN	1.10194	0.673825	1.53005	4.53942e-07	0.935843
CBFB	1.10163	0.631748	1.57152	4.32574e-06	0.947891
SLC52A2	1.10137	0.948381	1.25436	3.30219e-45	0.376548
RAP2A	1.10133	0.80432	1.39835	3.65973e-13	0.864084
MTBP	1.10112	0.672358	1.52989	4.81764e-07	0.927703
HAVCR2	1.10089	0.751753	1.45004	6.4082e-10	0.884655
OTUD6B	1.10068	0.780614	1.42075	1.5824e-11	0.86695
ANKLE2	1.10062	0.529973	1.67128	0.000156696	0.953035
CMSS1	1.09917	0.176475	2.02187	0.0195524	0.889078
PHF14	1.09871	0.546807	1.65061	9.5469e-05	0.963464
MEX3A	1.09735	0.357286	1.83741	0.00365854	0.943856
NOTCH1	1.09733	0.777675	1.41698	1.71666e-11	0.885383
POLA1	1.09714	0.704434	1.48985	4.35734e-08	0.927721
PLK1	1.09694	0.58988	1.604	2.23459e-05	0.9555
TGFBI	1.095	0.772852	1.41715	2.70151e-11	0.885854
TADA1	1.09476	0.538717	1.65079	0.00011391	0.943592
CCL3	1.09436	0.566489	1.62223	4.83824e-05	0.942347
GAPDH	1.09355	0.537843	1.64925	0.000114818	0.960287
MCM3	1.09316	0.710794	1.47552	2.10146e-08	0.922449
POLQ	1.09308	0.670897	1.51527	3.88404e-07	0.938807
USP31	1.09253	0.748648	1.43641	4.75694e-10	0.880939
NAA15	1.09244	0.503524	1.68136	0.00027719	0.959127
XPR1	1.09193	0.567148	1.61672	4.53959e-05	0.947547
SUV39H1	1.0919	0.765474	1.41833	5.52341e-11	0.891856
NOP16	1.09135	0.724176	1.45852	5.69093e-09	0.900495
TMEM206	1.09077	0.284676	1.89687	0.00799852	0.972544
ZNFX1	1.09059	0.587047	1.59412	2.18617e-05	0.948153
NCAPD2	1.09053	0.629953	1.5511	3.47187e-06	0.944359
PUF60	1.08991	0.805609	1.37421	5.74409e-14	0.849332
METTL8	1.08974	0.769306	1.41017	2.63747e-11	0.886763
PDSS1	1.08862	0.635803	1.54144	2.45348e-06	0.945062
ESF1	1.08836	0.730365	1.44636	2.54476e-09	0.906483
FAM102B	1.08829	0.559897	1.61668	5.4187e-05	0.942407
EZH2	1.08788	0.746727	1.42903	4.10404e-10	0.905748
TOPBP1	1.08708	0.703609	1.47055	2.75719e-08	0.925716
CHRAC1	1.08704	0.548076	1.62601	7.71604e-05	0.954769
CDH17	1.0861	0.60855	1.56365	8.28939e-06	0.95146
TIPIN	1.08586	0.777542	1.39417	5.09812e-12	0.86964
FAM86DP	1.08532	0.556892	1.61375	5.6853e-05	0.13905
PPIH	1.08506	0.764979	1.40513	3.04791e-11	0.888409
KIF18B	1.08499	0.56216	1.60782	4.75482e-05	0.95257
EIF6	1.08457	0.662533	1.5066	4.73319e-07	0.927898
IKBIP	1.08385	0.467936	1.69976	0.000562605	0.952235
SLC38A6	1.0833	0.656383	1.51022	6.57866e-07	0.941096
SKP2	1.08117	0.782638	1.3797	1.26307e-12	0.868003
HJURP	1.08116	0.686022	1.47631	8.1972e-08	0.922387
TOMM34	1.08016	0.66747	1.49285	2.89858e-07	0.935611
HIST2H4B	1.08005	0.251605	1.90849	0.0106121	0.770127
PMAIP1	1.07938	0.718124	1.44064	4.7393e-09	0.912414
HOXA10	1.07932	0.461068	1.69757	0.000622459	0.968373
SPARC	1.07923	0.633363	1.5251	2.09408e-06	0.942029
TCFL5	1.07914	0.767591	1.3907	1.13048e-11	0.883484
LIF	1.07887	0.792451	1.36529	1.55118e-13	0.854026
GJB2	1.07855	0.540477	1.61661	8.54057e-05	0.952167
ADO	1.07822	0.537575	1.61886	9.2754e-05	0.961009
TWISTNB	1.07796	0.549824	1.60609	6.32298e-05	0.961268
C8orf33	1.07748	0.816547	1.33841	5.80556e-16	0.837331
MELK	1.07706	0.645865	1.50826	9.79654e-07	0.937762
DUSP14	1.07693	0.833488	1.32038	4.3071e-18	0.775277
HPSE	1.07603	0.778849	1.3732	1.27793e-12	0.864718
HOXB7	1.07593	0.840585	1.31127	3.23336e-19	0.770592
PGM2L1	1.075	0.572979	1.57703	2.70532e-05	0.947695
MRGBP	1.07446	0.416329	1.73259	0.0013751	0.902711
NRARP	1.07305	0.29957	1.84654	0.00654683	0.969652
LPGAT1	1.07262	0.659714	1.48554	3.55385e-07	0.928356
IFT52	1.07197	0.844343	1.29959	2.69987e-20	0.76463
CEP83	1.07153	0.437247	1.70582	0.000929381	0.895954
EIF4A3	1.07153	0.844392	1.29867	2.32651e-20	0.750009
H19	1.07105	0.760411	1.38169	1.4014e-11	0.646238
HAUS6	1.07051	0.749666	1.39135	6.17206e-11	0.871394
CCDC86	1.07044	0.586376	1.5545	1.46292e-05	0.951796
PODXL	1.06958	0.742718	1.39644	1.42195e-10	0.890341
SGPL1	1.06841	0.649496	1.48731	5.7695e-07	0.9358
TOP1P2	1.06786	0.340246	1.79548	0.00402144	0.881975
SUV39H2	1.06715	0.520681	1.61362	0.000129483	0.964707
CLRN3	1.06712	0.446315	1.68792	0.000754294	0.966035
BUB3	1.06681	0.65528	1.47834	3.75783e-07	0.933529
HAUS2	1.06659	0.326045	1.80713	0.00475928	0.976271
FCGR1A	1.06645	0.538075	1.59482	7.62424e-05	0.953815
RRM2	1.06631	0.64952	1.48311	5.322e-07	0.934665
CRYM-AS1	1.06566	0.497159	1.63416	0.000238808	0
SPIN4	1.06451	0.579334	1.54968	1.70559e-05	0.926168
MDK	1.0641	0.422717	1.70548	0.00114707	0.971114
DIMT1	1.06396	0.648765	1.47915	5.09928e-07	0.830921
DNAJC14	1.0637	0.402207	1.7252	0.00162338	0.966932
FCGR3A	1.06364	0.670614	1.45666	1.1314e-07	0.905179
RAD21	1.06335	0.81657	1.31013	3.03125e-17	0.797899
LMNB1	1.06333	0.518513	1.60815	0.000130616	0.964483
LPCAT1	1.06321	0.819301	1.30712	1.30223e-17	0.780244
RAD54B	1.06309	0.337734	1.78845	0.00407183	0.977825
SYNCRIP	1.063	0.796393	1.3296	5.51029e-15	0.834067
LRRC8D	1.06224	0.608294	1.51618	4.51016e-06	0.946513
CDC7	1.0611	0.726329	1.39588	5.22137e-10	0.898318
NCAPD3	1.06102	0.570207	1.55182	2.26533e-05	0.950598
PRMT5	1.06087	0.726196	1.39554	5.20323e-10	0.897888
CCNA2	1.05997	0.57209	1.54786	2.06076e-05	0.951557
RASAL2	1.05962	0.720617	1.39862	8.99639e-10	0.899266
APOC1	1.05863	0.68197	1.43528	3.61584e-08	0.908528
KIAA0930	1.05679	0.421746	1.69184	0.00110781	0.913452
TUBA1C	1.05551	0.495191	1.61583	0.000222393	0.961685
RTKN	1.05517	0.652241	1.45809	2.85638e-07	0.916187
HIF1A	1.05499	0.727894	1.38209	2.59099e-10	0.89012
PTDSS1	1.05464	0.726039	1.38325	3.16611e-10	0.891172
ZNF200	1.05453	0.69183	1.41724	1.209e-08	0.916556
CCDC34	1.05429	0.528913	1.57968	8.38558e-05	0.951882
RRP9	1.05388	0.722265	1.38549	4.69867e-10	0.893859
UBFD1	1.05318	0.788544	1.31782	6.18644e-15	0.822175
CDCA7	1.05289	0.441441	1.66435	0.00073824	0.964002
AHCY	1.05273	0.736782	1.36867	6.55105e-11	0.884051
CD3EAP	1.05221	0.326227	1.77819	0.00450156	0.977097
IFITM1	1.05193	0.660001	1.44386	1.4368e-07	0.925191
RRS1	1.05171	0.779012	1.3244	4.06026e-14	0.840346
CDC25B	1.05077	0.665816	1.43573	8.79992e-08	0.923808
GABPB1	1.04973	0.251075	1.8484	0.00999167	0.980923
FCER1G	1.04909	0.691571	1.40661	8.85861e-09	0.908708
PTGES3	1.04908	0.762631	1.33552	7.06582e-13	0.847804
DNTTIP1	1.04784	0.759524	1.33615	1.0542e-12	0.826814
CST2	1.0478	0.53745	1.55814	5.72133e-05	0.958264
NOTCH3	1.04724	0.689853	1.40463	9.2913e-09	0.908107
MED20	1.04647	0.731993	1.36095	6.93572e-11	0.884868
LOC286297	1.04618	0.560615	1.53174	2.41198e-05	0.6587
UTP14A	1.0461	0.753612	1.33858	2.38345e-12	0.866394
APOE	1.04605	0.731143	1.36097	7.48998e-11	0.870394
VCAN	1.04581	0.676941	1.41467	2.74649e-08	0.910567
AGRN	1.04498	0.525411	1.56455	8.08192e-05	0.952268
MAK16	1.04484	0.679898	1.40978	2.00655e-08	0.887493
CCDC71L	1.04477	0.501588	1.58796	0.000163353	0.593916
FANCA	1.04475	0.530899	1.55861	6.74966e-05	0.956496
RAD54L	1.0441	0.538668	1.54953	5.14766e-05	0.958433
NUP205	1.04385	0.72168	1.36602	2.14747e-10	0.871492
RECQL	1.04346	0.685156	1.40176	1.14409e-08	0.911958
CYB5B	1.04337	0.592865	1.49388	5.6449e-06	0.942426
GPSM2	1.04318	0.54874	1.53763	3.5471e-05	0.949514
RLIM	1.04297	0.564919	1.52102	1.90201e-05	0.921293
ISG20L2	1.04253	0.778399	1.30666	1.02591e-14	0.83362
GNL3L	1.04222	0.287331	1.79711	0.00681038	0.980096
MAGOH	1.04176	0.771579	1.31193	4.11552e-14	0.802571
NUP37	1.04115	0.678317	1.40399	1.86479e-08	0.91459
NUP98	1.03998	0.675181	1.40478	2.30345e-08	0.918062
OGFOD1	1.03984	0.654026	1.42565	1.27457e-07	0.926208
UBAP2L	1.03963	0.60839	1.47088	2.30067e-06	0.941647
NME1	1.03962	0.59302	1.48622	5.05466e-06	0.940185
FAR2	1.03935	0.692852	1.38585	4.12656e-09	0.880582
DNAJC2	1.03891	0.648784	1.42904	1.79515e-07	0.90484
MKI67	1.03804	0.583804	1.49228	7.49974e-06	0.943981
SNORD12B	1.03755	0.530861	1.54424	5.9844e-05	0
FAM49B	1.03738	0.574831	1.49993	1.10411e-05	0.942917
CENPI	1.03684	0.780901	1.29278	2.02147e-15	0.816521
MXRA5	1.03654	0.518772	1.55431	8.7194e-05	0.958623
HKDC1	1.03646	0.553368	1.51955	2.61007e-05	0.952694
TNFRSF11B	1.03617	0.706302	1.36604	7.43283e-10	0.897878
DEK	1.03581	0.656239	1.41539	8.86865e-08	0.921535
PIK3AP1	1.03578	0.396514	1.67505	0.001495	0.967322
TM4SF19	1.03547	0.320159	1.75078	0.00455106	0.956489
PSME3	1.0341	0.606553	1.46164	2.13157e-06	0.940171
NUP155	1.03393	0.712246	1.35562	2.98521e-10	0.888043
GM2A	1.03358	0.654609	1.41255	9.01845e-08	0.91625
SRM	1.0334	0.714543	1.35226	2.12345e-10	0.887506
SNORD12C	1.03311	0.272988	1.79323	0.00772492	0.598131
ZNF543	1.03277	0.525282	1.54025	6.64462e-05	0.940121
TRIM29	1.03258	0.680896	1.38425	8.67896e-09	0.91115
BRCA2	1.03235	0.511001	1.55369	0.000104014	0.960438
NUP85	1.03093	0.460964	1.60089	0.000392461	0.965991
PSPC1	1.03032	0.719042	1.34159	8.73079e-11	0.881366
MMD	1.02868	0.799262	1.2581	1.51954e-18	0.764559
UMPS	1.02862	0.723595	1.33364	3.85653e-11	0.876882
BCAP31	1.02789	0.684263	1.37152	4.55148e-09	0.906306
DIO2	1.02776	0.753986	1.30153	1.86882e-13	0.833115
COL8A1	1.02735	0.726798	1.32791	2.09144e-11	0.871639
PRKX	1.02731	0.734094	1.32053	6.56039e-12	0.862281
SRFBP1	1.02723	0.607172	1.44728	1.64297e-06	0.928088
C19orf48	1.02628	0.69209	1.36047	1.75564e-09	0.841488
SCARB1	1.0251	0.67572	1.37449	8.89186e-09	0.905926
AGPS	1.0249	0.507371	1.54243	0.000103834	0.958766
AGO2	1.02448	0.663084	1.38587	2.7588e-08	0.636085
NELFCD	1.02437	0.867847	1.1809	1.159e-37	0
DSN1	1.0242	0.674076	1.37432	9.84269e-09	0.90066
DDX18	1.02385	0.738588	1.30911	1.99817e-12	0.855825
INTS8	1.02358	0.756955	1.2902	5.29847e-14	0.82261
PHF19	1.0218	0.654423	1.38917	4.99918e-08	0.895861
HSP90AB3P	1.02145	0.595487	1.44741	2.60226e-06	0
CHEK2	1.02114	0.756787	1.28549	3.70431e-14	0.830933
FOXK1	1.02108	0.590656	1.45151	3.32701e-06	0.914397
TTK	1.01998	0.604656	1.43529	1.48351e-06	0.928726
VMA21	1.01955	0.262495	1.7766	0.00830166	0.963889
MMP9	1.01876	0.538751	1.49876	3.18532e-05	0.949207
SSB	1.01812	0.617913	1.41833	6.16123e-07	0.930275
RACGAP1	1.01739	0.505979	1.52881	9.65554e-05	0.959109
RABIF	1.01726	0.441173	1.59334	0.000538302	0.967616
DHX9	1.01607	0.692135	1.34	7.85804e-10	0.894373
ZNF267	1.01576	0.383374	1.64815	0.00164304	0.971392
E2F7	1.0155	0.436443	1.59455	0.000587717	0.95869
CEP170	1.01464	0.65189	1.37739	4.20171e-08	0.896432
MAZ	1.01413	0.26836	1.7599	0.00769331	0.97941
TGIF1	1.01408	0.634726	1.39343	1.6113e-07	0.924834
TOP1MT	1.01372	0.725753	1.30169	5.21485e-12	0.831756
MIF	1.01352	0.254019	1.77303	0.00891024	0.978136
PFDN4	1.01256	0.789268	1.23586	6.23748e-19	0.75377
POLR1A	1.01255	0.673237	1.35186	4.95248e-09	0.881953
TTF2	1.01221	0.714099	1.31033	2.83618e-11	0.872187
MTCH2	1.01182	0.540655	1.48299	2.56526e-05	0.950548
METTL7B	1.01141	0.380691	1.64212	0.00167243	0.966361
HSP90AB1	1.01117	0.722736	1.29961	6.37251e-12	0.866582
STMN1	1.01072	0.603377	1.41806	1.15523e-06	0.934184
ZNF668	1.01033	0.414381	1.60629	0.000891274	0.96958
PMS2	1.01017	0.339942	1.6804	0.00313618	0.971429
RRP12	1.00994	0.667187	1.3527	7.68986e-09	0.902547
NUP35	1.00924	0.598592	1.41988	1.45738e-06	0.925303
PARPBP	1.00919	0.440103	1.57827	0.000509509	0.884035
CHD7	1.00874	0.632905	1.38457	1.436e-07	0.910841
PMS2P1	1.00801	0.440546	1.57547	0.000498497	0.844719
PMS2P5	1.00698	0.54937	1.46459	1.61104e-05	0.770835
SLC39A6	1.00694	0.792863	1.22101	2.99533e-20	0.734944
TUBB3	1.00686	0.643955	1.36976	5.39294e-08	0.896224
MTPAP	1.00665	0.68765	1.32565	6.21325e-10	0.827168
DNAJC9	1.00621	0.540106	1.47231	2.32527e-05	0.945888
HAT1	1.00581	0.673031	1.3386	3.14481e-09	0.898651
NUP160	1.0057	0.702274	1.30913	8.23722e-11	0.870423
IMPAD1	1.00535	0.612026	1.39867	5.4498e-07	0.921082
KRT17	1.00495	0.635728	1.37418	9.5757e-08	0.860891
YEATS2	1.00471	0.479165	1.53025	0.00017899	0.961569
PRR5L	1.00471	0.529521	1.47989	3.41249e-05	0.936252
S100A3	1.00459	0.650955	1.35823	2.5804e-08	0.902823
ASF1B	1.00459	0.533805	1.47538	2.88593e-05	0.951603
NCAPH	1.00391	0.305616	1.7022	0.00483592	0.977902
RPL28	1.0036	0.562813	1.44438	8.09996e-06	0.911181
DLEU2	1.00355	0.598869	1.40824	1.17156e-06	0.893251
FAM83H	1.00352	0.611865	1.39517	5.11457e-07	0.908924
TRIM15	1.00323	0.381726	1.62474	0.00155741	0.970006
CAMK2N1	1.00278	0.715171	1.2904	8.28308e-12	0.85835
HECW2	1.00145	0.664135	1.33877	5.92384e-09	0.851373
POLE3	1.00124	0.62633	1.37616	1.65628e-07	0.921224
IFFO2	1.00021	0.619209	1.38121	2.67051e-07	0.845076
WNT2	1.00017	0.362295	1.63804	0.00211793	0.972836
USP42	0.99997	0.208675	1.79127	0.0132554	0.975855
MND1	0.99949	0.527099	1.47188	3.36986e-05	0.935581
MARVELD3	0.999441	0.636055	1.36283	7.02246e-08	0.897844
DDX21	0.999312	0.693784	1.30484	1.44957e-10	0.878324
BCL2L12	0.998469	0.630698	1.36624	1.03117e-07	0.901852
ABCF2	0.998404	0.72915	1.26766	3.65827e-13	0.838601
EMC8	0.997486	0.52546	1.46951	3.44598e-05	0.829233
CDH13	0.997077	0.724022	1.27013	8.25028e-13	0.832678
NMI	0.996522	0.515894	1.47715	4.82928e-05	0.953079
SALL4	0.996125	0.583848	1.4084	2.18435e-06	0.922962
RFC5	0.99542	0.573987	1.41685	3.66704e-06	0.938794
PFDN2	0.994829	0.546626	1.44303	1.35932e-05	0.945662
LACTB2	0.994476	0.498382	1.49057	8.53123e-05	0.954675
GAR1	0.992998	0.508009	1.47799	5.99616e-05	0.944939
TIMM8A	0.992789	0.611776	1.3738	3.27327e-07	0.925922
RECQL4	0.992182	0.683809	1.30055	2.86102e-10	0.87999
RNPS1	0.991913	0.632615	1.35121	6.27214e-08	0.909942
POP7	0.991744	0.741266	1.24222	8.47334e-15	0.803793
XPO1	0.991032	0.610087	1.37198	3.41701e-07	0.922255
PSMD3	0.991018	0.781576	1.20046	1.79307e-20	0.719135
UBE2S	0.990552	0.562512	1.41859	5.74226e-06	0.932668
BLM	0.99037	0.480778	1.49996	0.00013947	0.956165
CEP89	0.990144	0.490028	1.49026	0.000104286	0.80328
COL3A1	0.989395	0.667005	1.31179	1.79883e-09	0.887006
NAGA	0.989088	0.625348	1.35283	9.84526e-08	0.910687
DERL1	0.988522	0.524821	1.45222	2.93731e-05	0.947961
RARRES1	0.988103	0.745247	1.23096	1.53052e-15	0.795304
GTSE1	0.987724	0.540727	1.43472	1.48492e-05	0.944429
CDT1	0.987024	0.550736	1.42331	9.24692e-06	0.94199
ATAD5	0.98629	0.517771	1.45481	3.69178e-05	0.949587
ONECUT2	0.985945	0.330536	1.64135	0.00319411	0.974769
TBCB	0.985901	0.603352	1.36845	4.39028e-07	0.922109
PON2	0.985405	0.722296	1.24851	2.12778e-13	0.826241
UTP6	0.985379	0.62406	1.3467	9.03377e-08	0.913104
SMC2	0.985373	0.485165	1.48558	0.00011293	0.955158
ZBTB33	0.985138	0.435898	1.53438	0.000438981	0.964658
TEX10	0.985114	0.513806	1.45642	4.19166e-05	0.954079
RPEL1	0.985031	0.33302	1.63704	0.00306612	0.485456
TRAF2	0.984708	0.573811	1.39561	2.6398e-06	0.935963
PSMB3	0.984655	0.535669	1.43364	1.72092e-05	0.941126
NOP58	0.98448	0.580216	1.38875	1.81524e-06	0.885934
XPO6	0.984197	0.691121	1.27727	4.64551e-11	0.863088
DDAH2	0.983773	0.598778	1.36877	5.49201e-07	0.918792
RIF1	0.983681	0.521127	1.44624	3.07129e-05	0.917962
PLEC	0.983644	0.725872	1.24142	7.48349e-14	0.759855
SRPK1	0.983563	0.455944	1.51118	0.000258516	0.960603
FCGR1B	0.983039	0.617753	1.34832	1.33081e-07	0.896278
DEPDC1	0.98281	0.467954	1.49767	0.000183011	0.958458
ATR	0.982685	0.596683	1.36869	6.04794e-07	0.927725
BMP2K	0.982511	0.555474	1.40955	6.5007e-06	0.939261
PAXIP1	0.981893	0.535793	1.42799	1.60328e-05	0.945465
PA2G4	0.981808	0.699105	1.26451	9.97697e-12	0.855053
ENOPH1	0.981444	0.505036	1.45785	5.39773e-05	0.952204
RBM34	0.981422	0.0215741	1.94127	0.0450682	0.986143
HMMR	0.980893	0.497908	1.46388	6.87735e-05	0.956066
POLD1	0.980857	0.728254	1.23346	2.72971e-14	0.813845
LSM5	0.980708	0.596261	1.36516	5.73963e-07	0.926355
NOL11	0.980492	0.724423	1.23656	6.1557e-14	0.83147
PLK4	0.980376	0.482587	1.47816	0.000113353	0.957046
GEMIN5	0.980372	0.612872	1.34787	1.70836e-07	0.902094
RRP1B	0.980267	0.525607	1.43493	2.38128e-05	0.942573
HDGF	0.979881	0.565683	1.39408	3.53929e-06	0.934052
ENC1	0.979847	0.69032	1.26937	3.28699e-11	0.855655
FAM86EP	0.979712	0.469342	1.49008	0.000168314	0
SMC6	0.979687	0.590493	1.36888	8.07009e-07	0.923255
THUMPD3	0.979533	0.537797	1.42127	1.38548e-05	0.932168
SH3GL1P2	0.979287	0.403848	1.55473	0.00085151	0
CDK2	0.978942	0.682561	1.27532	9.56083e-11	0.871064
HOXC10	0.978888	0.513027	1.44475	3.81571e-05	0.949404
CCNE1	0.978831	0.723006	1.23466	6.42246e-14	0.817594
ANAPC1P1	0.978771	0.112443	1.8451	0.0268045	0
C18orf54	0.977958	0.506301	1.44962	4.82614e-05	0.933904
SLC7A6	0.977227	0.486803	1.46765	9.4049e-05	0.951411
RTKN2	0.977227	0.430612	1.52384	0.000458356	0.954899
CKLF	0.976921	0.354429	1.59941	0.00209861	0.969017
NCBP1	0.976374	0.669701	1.28305	4.37399e-10	0.879703
SPTAN1	0.975991	0.615944	1.33604	1.07873e-07	0.910128
IPO4	0.975751	0.701524	1.24998	3.08209e-12	0.841434
RFC2	0.975096	0.686203	1.26399	3.70457e-11	0.863373
NIP7	0.975085	0.458922	1.49125	0.000213425	0.960541
MED1	0.97503	0.423341	1.52672	0.000532299	0.956291
XPO4	0.974839	0.713941	1.23574	2.41831e-13	0.816323
S100A11	0.974549	0.583744	1.36535	1.02098e-06	0.923615
INTS2	0.974496	0.599315	1.34968	3.56527e-07	0.899531
DCK	0.973668	0.28496	1.66238	0.00558981	0.976636
PDRG1	0.973631	0.658554	1.28871	1.39059e-09	0.861539
BANF1	0.97362	0.602585	1.34466	2.70276e-07	0.919245
FLAD1	0.973407	0.669128	1.27769	3.60935e-10	0.881446
DDX27	0.973377	0.658952	1.2878	1.29884e-09	0.883457
MEMO1	0.972113	0.0153279	1.9289	0.046441	0.978116
IRAK1	0.971651	0.684645	1.25866	3.23645e-11	0.859971
TSR1	0.971634	0.68746	1.25581	2.0643e-11	0.858813
PRRG1	0.971608	0.746366	1.19685	2.80263e-17	0.765257
MAGOHB	0.971521	0.619724	1.32332	6.21041e-08	0.908453
RUVBL2	0.971352	0.700785	1.24192	1.97288e-12	0.838923
TMEM69	0.971274	0.34139	1.60116	0.00250909	0.968591
EXOSC3	0.971263	0.64061	1.30192	8.5508e-09	0.876468
FANCB	0.97117	0.506411	1.43593	4.21109e-05	0.939248
PSMD2	0.971138	0.634664	1.30761	1.5414e-08	0.905411
NRM	0.971031	0.53866	1.4034	1.07385e-05	0.915969
CHAF1A	0.970563	0.63137	1.30976	2.04421e-08	0.902576
EPSTI1	0.970393	0.597225	1.34356	3.45583e-07	0.900302
SLC16A3	0.96995	0.672538	1.26736	1.63691e-10	0.792414
POP1	0.969144	0.678872	1.25942	5.99676e-11	0.866586
H2AFX	0.969116	0.414716	1.52352	0.00061231	0.953708
CENPP	0.96879	0.650137	1.28744	2.54074e-09	0.793773
MTHFD1	0.968404	0.616127	1.32068	7.12805e-08	0.908449
PSMB4	0.967985	0.651831	1.28414	1.96195e-09	0.887619
SNORD4B	0.967589	0.718557	1.21662	2.63213e-14	0
DIP2B	0.967573	0.499842	1.4353	5.02453e-05	0.940092
CXCL1	0.96753	0.587082	1.34798	6.2139e-07	0.921496
CD9	0.967214	0.7145	1.21993	6.3148e-14	0.812557
SERPINE1	0.96515	0.695067	1.23523	2.48768e-12	0.836747
LOC389641	0.964932	0.756137	1.17373	1.33023e-19	0.353589
SSRP1	0.964623	0.7271	1.20215	1.72378e-15	0.794238
BRMS1	0.963683	0.588653	1.33871	4.74505e-07	0.924756
FBL	0.96277	0.765114	1.16042	1.33641e-21	0.669699
LRRC58	0.96221	0.316758	1.60766	0.0034799	0.962617
MRPL15	0.9619	0.633339	1.29046	9.5789e-09	0.898058
CCSAP	0.961808	0.248869	1.67475	0.00818992	0.860492
RAN	0.961563	0.726756	1.19637	1.00452e-15	0.782631
PTGFRN	0.961502	0.693386	1.22962	2.08477e-12	0.81032
AP2S1	0.961358	0.69657	1.22615	1.11114e-12	0.832644
PNPT1	0.961178	0.494989	1.42737	5.32229e-05	0.94146
MSH6	0.960332	0.724683	1.19598	1.37858e-15	0.785897
MAD1L1	0.960095	0.593145	1.32704	2.92693e-07	0.918345
NCK1	0.960015	0.70445	1.21558	1.80509e-13	0.820529
NUDT5	0.959992	0.576646	1.34334	9.19047e-07	0.911839
PLBD1	0.95961	0.329731	1.58949	0.00282679	0.965878
PSMD1	0.95949	0.53443	1.38455	9.67849e-06	0.939875
PSMG1	0.959481	0.670346	1.24862	7.81875e-11	0.861728
PTRH2	0.959472	0.60437	1.31457	1.18527e-07	0.914246
SH3GL1P1	0.959453	0.390574	1.52833	0.000947692	0
MACC1	0.958676	0.390167	1.52718	0.000949475	0.944806
FBXO28	0.958205	0.509267	1.40714	2.87293e-05	0.946443
MCM8	0.958021	0.522703	1.39334	1.60789e-05	0.93156
NCLN	0.957426	0.585172	1.32968	4.63203e-07	0.904598
RSRC1	0.957247	0.589891	1.3246	3.26921e-07	0.917914
IGSF6	0.95653	0.577153	1.33591	7.74468e-07	0.915876
FANCD2	0.956452	0.601599	1.31131	1.27237e-07	0.889237
M6PR	0.955954	0.453417	1.45849	0.000192733	0.958578
CCT7	0.955951	0.727998	1.1839	2.04538e-16	0.771237
EXOSC4	0.955925	0.728136	1.18371	1.95113e-16	0.770017
RCN3	0.955751	0.723685	1.18782	6.91412e-16	0.782116
LOC401127	0.955661	0.31417	1.59715	0.00350192	0.797422
PAK2	0.954976	0.40442	1.50553	0.000674625	0.963434
CAPRIN1	0.95468	0.374923	1.53444	0.00124898	0.966618
SPSB1	0.954514	0.717635	1.19139	2.83982e-15	0.796471
ORC5	0.954282	0.503795	1.40477	3.2979e-05	0.883986
HIST2H3A	0.954151	0.367836	1.54047	0.00142478	0.750976
NDE1	0.95397	0.563424	1.34452	1.68854e-06	0.927988
PPFIA1	0.953795	0.587751	1.31984	3.27231e-07	0.916861
GRIN2D	0.952937	0.210275	1.6956	0.0119066	0.980482
ITGA2	0.952463	0.474721	1.4302	9.32414e-05	0.950839
FERMT1	0.952376	0.408578	1.49617	0.000597897	0.961157
TMPO	0.952222	0.659937	1.24451	1.71084e-10	0.867273
RBM22	0.95166	0.583668	1.31965	4.00672e-07	0.922906
HSP90AA4P	0.951419	0.53689	1.36595	6.84442e-06	0
BORA	0.951357	0.495502	1.40721	4.30644e-05	0.855893
CDCA3	0.951242	0.685934	1.21655	2.10577e-12	0.834366
NCBP2	0.951192	0.600332	1.30205	1.07526e-07	0.9142
HSPE1	0.951127	0.680933	1.22132	5.22256e-12	0.840347
LAPTM4B	0.950908	0.620797	1.28102	1.64401e-08	0.896129
EPHB4	0.950491	0.631255	1.26973	5.36056e-09	0.88418
MORC2	0.950336	0.620584	1.28009	1.61788e-08	0.897369
ZNF367	0.950107	0.187251	1.71296	0.0146443	0.977708
RPL19P12	0.949995	0.43544	1.46455	0.00029623	0.298928
FXYD5	0.949771	0.527731	1.37181	1.0301e-05	0.936368
TBRG4	0.949713	0.647478	1.25195	7.33013e-10	0.875584
ZBTB2	0.94937	0.530626	1.36811	8.84634e-06	0.926097
ENOX2	0.949266	0.47358	1.42495	9.18177e-05	0.951521
DAGLB	0.9491	0.666122	1.23208	4.90917e-11	0.820831
MFHAS1	0.948887	0.68873	1.20904	8.76006e-13	0.827678
YDJC	0.948489	0.565075	1.3319	1.24362e-06	0.873233
SLAMF8	0.948216	0.469551	1.42688	0.000103341	0.951598
EFNA3	0.947461	0.496336	1.39859	3.84918e-05	0.946831
ACOT7	0.947453	0.539055	1.35585	5.44239e-06	0.934739
PSMA7	0.947329	0.650869	1.24379	3.77631e-10	0.868526
FAM86B2	0.947279	0.392437	1.50212	0.000819172	0.873758
TRPM2	0.946947	0.494023	1.39987	4.17137e-05	0.948818
GNL2	0.946843	0.636629	1.25706	2.20065e-09	0.887977
FKBP1A	0.946752	0.51327	1.38023	1.86316e-05	0.941489
NETO2	0.946385	0.857229	1.03554	3.89961e-96	0.497527
FPR3	0.946065	0.544769	1.34736	3.82508e-06	0.92625
SLBP	0.945146	0.577528	1.31276	4.67812e-07	0.919124
CNPY3	0.944315	0.673179	1.21545	8.72123e-12	0.840806
ADAM12	0.943834	0.265839	1.62183	0.00636311	0.976514
ESPL1	0.943457	0.546116	1.3408	3.25888e-06	0.931095
VASH1	0.943457	0.503018	1.38389	2.68795e-05	0.942313
PRPF19	0.94272	0.686815	1.19863	5.18988e-13	0.821139
TBC1D16	0.94195	0.216137	1.66776	0.0109712	0.980766
PHTF2	0.941157	0.623703	1.25861	6.22073e-09	0.891273
SNRPF	0.941051	0.596318	1.28578	8.78018e-08	0.906031
TNFRSF10B	0.94065	0.566488	1.31481	8.33406e-07	0.920523
TK1	0.940378	0.54105	1.33971	3.92114e-06	0.929485
TRAF3	0.940151	0.521973	1.35833	1.05101e-05	0.940337
RIOK1	0.940049	0.57386	1.30624	4.86772e-07	0.904997
EPPK1	0.939816	0.10665	1.77298	0.0270461	0.976102
ABCD1	0.939655	0.567139	1.31217	7.65676e-07	0.925369
VRK2	0.937747	0.431229	1.44426	0.000284964	0.957672
HIST1H3B	0.937323	0.462435	1.41221	0.000109493	0.937124
SUPT16H	0.936921	0.678925	1.19492	1.09757e-12	0.825176
UHRF1	0.936691	0.443029	1.43035	0.000200092	0.943144
ZWINT	0.936432	0.521878	1.35099	9.54028e-06	0.93657
DUSP6	0.935875	0.65133	1.22042	1.14564e-10	0.842802
CD300LF	0.935772	0.497993	1.37355	2.79551e-05	0.931991
NUP188	0.935717	0.519379	1.35206	1.05779e-05	0.927357
ILF2	0.935542	0.601287	1.2698	4.11795e-08	0.899145
LAPTM5	0.935504	0.636844	1.23416	8.2901e-10	0.867241
RANGAP1	0.934222	0.575011	1.29343	3.44346e-07	0.918609
CSTF3	0.934149	0.469666	1.39863	8.08719e-05	0.950629
GART	0.933934	0.566744	1.30112	6.19303e-07	0.917603
GBA	0.933815	0.685962	1.18167	1.53149e-13	0.764014
CDC25A	0.933761	0.587322	1.2802	1.2729e-07	0.908877
SNRPA	0.933738	0.614474	1.253	9.91196e-09	0.888851
DUSP10	0.933604	0.62842	1.23879	2.0247e-09	0.874039
KDM2B	0.933392	0.35361	1.51317	0.00160306	0.950432
MALSU1	0.933378	0.379653	1.4871	0.000953898	0.760729
ZNF695	0.933307	0.243373	1.62324	0.00801734	0.963135
WDR4	0.93256	0.661015	1.20411	1.68452e-11	0.844094
ERF	0.932227	0.641123	1.22333	3.46127e-10	0.869106
RPA3	0.932167	0.553066	1.31127	1.44041e-06	0.924155
SERPINB5	0.932105	0.392994	1.47122	0.000702223	0.959149
FN1	0.931925	0.507575	1.35628	1.67501e-05	0.939127
TGM2	0.931643	0.581887	1.2814	1.782e-07	0.90341
SMYD5	0.931082	0.510991	1.35117	1.39892e-05	0.937787
GTF2F2	0.930835	0.673711	1.18796	1.28962e-12	0.826415
INCENP	0.930297	0.305575	1.55502	0.00351543	0.973246
ZNF473	0.929598	0.479795	1.3794	5.10842e-05	0.946843
YTHDF1	0.929268	0.706945	1.15159	2.56292e-16	0.764019
MED14	0.92888	0.37939	1.47837	0.000922348	0.958964
CLN6	0.928738	0.478124	1.37935	5.35468e-05	0.944165
ACAP2	0.928468	0.381447	1.47549	0.000878878	0.959554
AGT	0.927868	0.641966	1.21377	2.00619e-10	0.854798
PSMA4	0.927199	0.677058	1.17734	3.73011e-13	0.809053
PLA2G15	0.927193	0.610745	1.24364	9.31776e-09	0.861603
NUDT21	0.92702	0.557851	1.29619	8.58086e-07	0.92059
ZNF318	0.926901	0.748271	1.10553	2.69568e-24	0.628016
LEO1	0.926879	0.397425	1.45633	0.00060098	0.956226
PARP1	0.926782	0.662527	1.19104	6.24723e-12	0.833316
PEA15	0.926566	0.638945	1.21419	2.71927e-10	0.861009
ARL13B	0.926181	0.635691	1.21667	4.13014e-10	0.841654
SCNM1	0.925658	0.676514	1.1748	3.28966e-13	0.763917
GPI	0.925277	0.643894	1.20666	1.156e-10	0.855112
CENPM	0.925265	0.574884	1.27565	2.26983e-07	0.907436
F2RL2	0.924871	0.498353	1.35139	2.13739e-05	0.940644
MTFR2	0.924642	0.221283	1.628	0.00997819	0.792167
POLE2	0.924243	0.550129	1.29836	1.28498e-06	0.919486
TYROBP	0.923076	0.56636	1.27979	3.94051e-07	0.910464
RFC4	0.922957	0.611099	1.23481	6.60796e-09	0.871295
PRPS1	0.922849	0.835555	1.01014	2.28145e-95	0.476954
ASCC3	0.922546	0.432528	1.41256	0.000224269	0.955388
ASCL2	0.922455	0.536572	1.30834	2.79541e-06	0.925787
WDR46	0.922354	0.534653	1.31006	3.11914e-06	0.927602
FJX1	0.922166	0.646152	1.19818	5.82092e-11	0.826361
ITGB8	0.922062	0.606458	1.23767	1.02716e-08	0.884425
LAMC2	0.92206	0.502863	1.34126	1.62437e-05	0.932677
GTF2IRD1	0.921963	0.652087	1.19184	2.14611e-11	0.844787
PPIA	0.92036	0.509632	1.33109	1.12368e-05	0.932384
DHX8	0.920226	0.682099	1.15835	3.61507e-14	0.793658
VCPIP1	0.919835	0.454193	1.38548	0.000108065	0.951656
DDIAS	0.919167	0.359151	1.47918	0.00129567	0.696494
EIF3B	0.918869	0.546924	1.29081	1.28553e-06	0.916302
VAV2	0.918298	0.523878	1.31272	5.03706e-06	0.928995
APMAP	0.918044	0.548074	1.28801	1.15355e-06	0.672054
ALG3	0.917947	0.322272	1.51362	0.00252487	0.968348
SKAP2	0.91769	0.646637	1.18874	3.22874e-11	0.843337
KPNA1	0.916743	0.397199	1.43629	0.000543421	0.961499
DUS4L	0.916738	0.653599	1.17988	8.59692e-12	0.834152
ELK1	0.916258	0.371029	1.46149	0.000988698	0.964604
ZNF280C	0.916201	0.492745	1.33966	2.2289e-05	0.92495
GDF15	0.916122	0.639613	1.19263	8.37527e-11	0.844565
TRRAP	0.915995	0.599873	1.23212	1.35333e-08	0.879337
ZNF469	0.915916	0.282222	1.54961	0.00461343	0.960204
LIN9	0.915692	0.381783	1.4496	0.000775276	0.956754
SENP1	0.915663	0.333946	1.49738	0.00203469	0.952409
PPA1	0.915624	0.60604	1.22521	6.75949e-09	0.880036
HSPA14	0.915424	0.462715	1.36813	7.39384e-05	0.947061
SNRPG	0.915236	0.654981	1.17549	5.47858e-12	0.789307
FKBP10	0.914446	0.587685	1.24121	4.13465e-08	0.899669
LIG1	0.914243	0.672303	1.15618	1.29854e-13	0.799633
YWHAQ	0.913984	0.673652	1.15432	9.07181e-14	0.796594
METTL2A	0.913416	0.495033	1.3318	1.87732e-05	0.922607
FANCG	0.913406	0.655368	1.17144	3.97956e-12	0.815525
MYBBP1A	0.913284	0.54954	1.27703	8.60815e-07	0.920722
BRIP1	0.913249	0.471602	1.3549	5.05937e-05	0.944776
GAD1	0.913215	0.601004	1.22543	9.87465e-09	0.883723
CYBB	0.913182	0.659427	1.16694	1.74777e-12	0.815525
MRPL9	0.912959	0.467698	1.35822	5.85217e-05	0.944326
COMMD2	0.912879	0.376671	1.44909	0.00084755	0.956048
CHAF1B	0.912678	0.51905	1.30631	5.50819e-06	0.930196
TASP1	0.912621	0.642003	1.18324	3.85106e-11	0.849841
SAE1	0.912587	0.475995	1.34918	4.18864e-05	0.945865
RCC1	0.912382	0.668717	1.15605	2.15312e-13	0.800668
USP1	0.912082	0.61115	1.21301	2.84374e-09	0.868325
FAM81A	0.911781	0.308475	1.51509	0.00305538	0.965857
ASPN	0.911599	0.592145	1.23105	2.23197e-08	0.886402
RAD23B	0.911459	0.596064	1.22685	1.47805e-08	0.886836
ZNF239	0.911241	0.678446	1.14404	1.6937e-14	0.780814
IL2RA	0.911224	0.470595	1.35185	5.05164e-05	0.94186
GNAI3	0.911145	0.496335	1.32595	1.66887e-05	0.937265
GPRC5A	0.911028	0.644387	1.17767	2.13339e-11	0.832577
TBCCD1	0.911024	0.510016	1.31203	8.47913e-06	0.929573
DCBLD1	0.910899	0.666072	1.15573	3.04904e-13	0.764017
R3HDM1	0.910863	0.39685	1.42488	0.000514339	0.959193
SLC4A11	0.910615	0.597028	1.2242	1.25951e-08	0.863002
NEDD1	0.910508	0.44894	1.37208	0.000110495	0.941104
ADAP1	0.91043	0.276732	1.54413	0.00486454	0.96757
UPP1	0.910213	0.653819	1.16661	3.45175e-12	0.827523
HMGN4	0.909583	0.538768	1.2804	1.52719e-06	0.921226
WDR74	0.908957	0.64719	1.17072	1.00515e-11	0.83821
CPNE2	0.908272	0.573112	1.24343	1.08767e-07	0.880538
PSRC1	0.908125	0.664893	1.15136	2.52301e-13	0.808107
KNTC1	0.907502	0.532549	1.28246	2.09836e-06	0.922266
RNFT2	0.907131	0.358477	1.45579	0.00119298	0.955768
CHI3L1	0.906844	0.59462	1.21907	1.25084e-08	0.883329
SHCBP1	0.906554	0.361299	1.45181	0.00111931	0.963278
E2F1	0.906215	0.488847	1.32358	2.08494e-05	0.938267
CENPE	0.906101	0.418895	1.39331	0.000267261	0.952732
ASAP1	0.906088	0.660885	1.15129	4.40213e-13	0.743629
COL4A2	0.906077	0.561115	1.25104	2.6321e-07	0.90786
MTA2	0.905866	0.549819	1.26191	6.14494e-07	0.91711
BARD1	0.905637	0.623574	1.1877	3.11438e-10	0.857849
MRPL19	0.905562	0.254304	1.55682	0.00642447	0.974911
C16orf70	0.905349	0.398627	1.41207	0.000462084	0.958956
AP1AR	0.905221	0.400051	1.41039	0.000444602	0.949054
CNIH4	0.90521	0.590299	1.22012	1.76181e-08	0.885374
WDR12	0.905143	0.63731	1.17298	3.50291e-11	0.839589
ADORA2B	0.905092	0.609572	1.20061	1.93953e-09	0.87097
SHISA5	0.904458	0.656564	1.15235	8.6098e-13	0.747034
RAB31	0.903809	0.503648	1.30397	9.56418e-06	0.92859
CCR1	0.903607	0.598251	1.20896	6.63482e-09	0.876617
SIPA1L2	0.903584	0.696321	1.11085	1.28919e-17	0.64215
CBX4	0.903475	0.583484	1.22347	3.13284e-08	0.891751
CBX3	0.903194	0.49153	1.31486	1.70659e-05	0.934976
NNMT	0.902918	0.427431	1.37841	0.00019778	0.943499
TGIF2	0.902699	0.673824	1.13157	1.07351e-14	0.771557
MSLN	0.902458	0.645374	1.15954	5.97826e-12	0.819927
PELP1	0.902353	0.582086	1.22262	3.34762e-08	0.897109
PHF20L1	0.902141	0.493159	1.31112	1.53692e-05	0.936407
CCNE2	0.901916	0.384991	1.41884	0.000626923	0.959796
KPNA4	0.901889	0.676133	1.12765	4.87848e-15	0.76712
USP37	0.901788	0.1551	1.64848	0.0179289	0.976796
DDX39A	0.901332	0.498287	1.30438	1.17011e-05	0.808332
CDX2	0.900995	0.229963	1.57203	0.00849724	0.975635
ACTR5	0.900937	0.632473	1.1694	4.78618e-11	0.844485
STRA6	0.900708	0.314723	1.48669	0.00258998	0.969309
BUD31	0.900609	0.351148	1.45007	0.00131569	0.963381
TRIM37	0.900484	0.636172	1.1648	2.43204e-11	0.83427
KIFC1	0.899836	0.402049	1.39762	0.000395645	0.949238
ZNF511	0.899794	0.602703	1.19688	2.91875e-09	0.834235
PVR	0.899626	0.578592	1.22066	3.96592e-08	0.8931
PARP14	0.899551	0.534802	1.2643	1.34023e-06	0.892137
MED30	0.899377	0.591273	1.20748	1.05734e-08	0.843706
CEBPZ	0.898946	0.476523	1.32137	3.03351e-05	0.938615
HMGB2	0.898489	0.599162	1.19782	4.02396e-09	0.870215
SLC12A9	0.898238	0.631844	1.16463	3.87776e-11	0.835475
CEBPB	0.89796	0.654556	1.14136	4.80607e-13	0.800148
C8orf76	0.896533	0.597704	1.19536	4.09786e-09	0.769239
CD276	0.896264	0.445077	1.34745	9.88539e-05	0.932831
AP5Z1	0.896147	0.68879	1.1035	2.44349e-17	0.129564
FUOM	0.896005	0.261916	1.53009	0.00561351	0.746385
UTP15	0.895872	0.525761	1.26598	2.09341e-06	0.908608
UTP20	0.895805	0.605915	1.18569	1.39034e-09	0.86416
RB1	0.895234	0.374248	1.41622	0.000757432	0.960107
GSTCD	0.895228	0.432524	1.35793	0.000149387	0.95087
CBLL1	0.895093	0.534937	1.25525	1.10989e-06	0.91844
PLOD1	0.89376	0.637888	1.14963	7.58675e-12	0.816374
PRRX1	0.893467	0.615683	1.17125	2.89947e-10	0.853278
ZYX	0.893365	0.608335	1.1784	8.09347e-10	0.862499
GEMIN2	0.892671	0.489564	1.29578	1.4229e-05	0.819023
CENPQ	0.89158	0.620022	1.16314	1.23505e-10	0.840399
RAI14	0.891394	0.582431	1.20036	1.56087e-08	0.877783
POLR3C	0.890715	0.613457	1.16797	3.04344e-10	0.85213
CORO1C	0.889486	0.537031	1.24194	7.56222e-07	0.914623
MRPS17	0.889409	0.562717	1.2161	9.5051e-08	0.890238
DENR	0.889246	0.604095	1.1744	9.82899e-10	0.859426
KLK6	0.889144	0.481923	1.29637	1.87337e-05	0.935807
G3BP1	0.889087	0.423376	1.3548	0.000182739	0.952717
ODC1	0.888535	0.671161	1.10591	1.13313e-15	0.748349
ODF2	0.887775	0.5171	1.25845	2.67699e-06	0.923891
TMEM177	0.887681	0.607662	1.1677	5.19013e-10	0.846425
TNFRSF10A	0.887648	0.59005	1.18525	5.0351e-09	0.840672
LAMP3	0.887016	0.313417	1.46062	0.00243831	0.967554
POM121L1P	0.886862	0.0232436	1.75048	0.0441446	0.906735
PGK1	0.886787	0.664648	1.10893	5.10679e-15	0.7566
POM121C	0.886456	0.351226	1.42169	0.00116988	0.902179
GPNMB	0.886322	0.571243	1.2014	3.51968e-08	0.886159
TFAP2A	0.886288	0.437211	1.33537	0.00010967	0.947218
CD55	0.884862	0.6103	1.15942	2.67359e-10	0.838541
EOGT	0.884854	0.457467	1.31224	4.95219e-05	0.798514
KPNA3	0.884838	0.493159	1.27652	9.52275e-06	0.93137
PIGW	0.884709	0.623505	1.14591	3.16932e-11	0.781526
MPLKIP	0.884551	0.402669	1.36643	0.00032099	0.67229
TCP1	0.884395	0.527298	1.24149	1.20935e-06	0.866911
CCDC51	0.884331	0.659706	1.10896	1.19829e-14	0.76001
MRPS10	0.884164	0.539644	1.22868	4.90521e-07	0.908246
LILRB4	0.88407	0.543614	1.22453	3.59055e-07	0.908161
WDR62	0.884014	0.460158	1.30787	4.35492e-05	0.938839
CLEC5A	0.883758	0.48697	1.28055	1.26899e-05	0.92706
PUS1	0.88275	0.558238	1.20726	9.73666e-08	0.89528
KRT80	0.882315	0.375633	1.389	0.000642514	0.947591
RAD18	0.882023	0.662167	1.10188	3.74976e-15	0.72576
ERCC6L	0.88114	0.404052	1.35823	0.000294734	0.947346
GPR137B	0.880979	0.527545	1.23441	1.03184e-06	0.909289
HSPD1P6	0.880706	0.442416	1.319	8.20328e-05	0
CEACAM6	0.880686	0.381329	1.38004	0.0005469	0.955802
ZNF786	0.880657	0.475829	1.28549	2.0109e-05	0.914131
EXT1	0.880327	0.577159	1.18349	1.26103e-08	0.874152
WDR34	0.880127	0.674	1.08625	5.82609e-17	0.626597
CLSPN	0.879546	0.161739	1.59735	0.0163239	0.979681
MMP3	0.879521	0.620557	1.13848	2.80152e-11	0.825815
BMP1	0.879307	0.525915	1.2327	1.07838e-06	0.910648
TRIM28	0.879255	0.579654	1.17885	8.81812e-09	0.876444
PPME1	0.878341	0.376805	1.37988	0.000598067	0.955513
MRPL4	0.878198	0.447558	1.30884	6.41699e-05	0.944378
ANXA2P1	0.878101	0.144568	1.61164	0.0189638	0.976592
SAC3D1	0.878003	0.544213	1.21179	2.52958e-07	0.901637
ORC3	0.877582	0.439999	1.31517	8.4682e-05	0.875144
FAAP100	0.876972	0.482741	1.2712	1.30083e-05	0
ZNF184	0.876908	0.419371	1.33444	0.000172349	0.945564
PES1	0.876878	0.549907	1.20385	1.47003e-07	0.898904
FZD2	0.876816	0.482051	1.27158	1.34109e-05	0.929507
ORC1	0.876523	0.571641	1.1814	1.7524e-08	0.747665
PFAS	0.876114	0.602268	1.14996	3.59862e-10	0.856675
C2	0.876087	0.458757	1.29342	3.88045e-05	0.935863
BHLHE40	0.876049	0.641436	1.11066	2.50725e-13	0.727675
MMP7	0.876015	0.428477	1.32355	0.000124826	0.938889
MRPL17	0.875933	0.48236	1.26951	1.28829e-05	0.92953
GINS3	0.875812	0.539225	1.2124	3.39818e-07	0.899503
AHSA1	0.874955	0.609942	1.13997	9.74093e-11	0.8364
B4GALT5	0.874312	0.44795	1.30067	5.84053e-05	0.939739
ST3GAL2	0.873925	0.584661	1.16319	3.19101e-09	0.867309
VEZT	0.873727	0.565572	1.18188	2.74168e-08	0.885647
PSMD11	0.873399	0.580046	1.16675	5.36625e-09	0.868283
SPNS1	0.873038	0.615924	1.13015	2.83078e-11	0.774498
TRAP1	0.872519	0.54164	1.2034	2.36148e-07	0.899024
CPNE1	0.87211	0.461006	1.28321	3.21269e-05	0.917262
TRIM59	0.872103	0.141106	1.6031	0.0193716	0.971815
SHQ1	0.871702	0.602905	1.1405	2.06923e-10	0.845823
RBM12	0.871626	0.422578	1.32067	0.000142152	0.939425
UBAC2	0.871054	0.56871	1.1734	1.63605e-08	0.843009
ALDH1B1	0.871004	0.638587	1.10342	2.05527e-13	0.784681
IPO9	0.870881	0.501802	1.23996	3.75061e-06	0.917501
PLEKHG4	0.870693	0.621881	1.11951	6.94977e-12	0.717415
CARM1	0.870257	0.286357	1.45416	0.00348716	0.963263
TYW1	0.870005	0.424628	1.31538	0.000128866	0.941494
DTX3L	0.869901	0.291074	1.44873	0.0032236	0.961447
POC1A	0.869806	0.372974	1.36664	0.000600665	0.924541
NUP153	0.869563	0.510935	1.22819	2.01103e-06	0.91826
XPOT	0.868682	0.576932	1.16043	5.35427e-09	0.868392
MTG2	0.868406	0.384596	1.35222	0.000434809	0.587993
KLHL7	0.868131	0.601163	1.1351	1.8482e-10	0.838066
RPRD1B	0.867773	0.506613	1.22893	2.48588e-06	0.872275
GMPS	0.867126	0.624149	1.1101	2.65967e-12	0.77038
C7orf25	0.86704	0.579523	1.15456	3.41081e-09	0.833795
KBTBD2	0.866665	0.555052	1.17828	5.00615e-08	0.879673
LRWD1	0.866665	0.584052	1.14928	1.84988e-09	0.753735
CENPK	0.866434	0.327676	1.40519	0.00162142	0.952686
CLPB	0.866288	0.438004	1.29457	7.35772e-05	0.940378
CALU	0.866255	0.601571	1.13094	1.41245e-10	0.835328
CEP78	0.866046	0.539019	1.19307	2.09782e-07	0.776593
POC1B	0.865836	0.035667	1.69601	0.0409367	0.974711
SASS6	0.865578	0.457843	1.27331	3.17139e-05	0.927295
POLR3K	0.865438	0.562666	1.16821	2.11503e-08	0.871811
RBM12B	0.865274	0.540477	1.19007	1.77555e-07	0.891997
C5AR1	0.865214	0.609888	1.12054	3.10131e-11	0.813344
TIPRL	0.865156	0.42716	1.30315	0.000108193	0.944931
TAF2	0.864806	0.383419	1.34619	0.000429843	0.954896
TAF4	0.864778	0.517888	1.21167	1.02858e-06	0.910459
PDP1	0.864739	0.431099	1.29838	9.28912e-05	0.928772
SH2B3	0.864676	0.466284	1.26307	2.10042e-05	0.928627
NUDT15	0.864287	0.521776	1.2068	7.58551e-07	0.904665
NAE1	0.864044	0.582793	1.1453	1.73035e-09	0.848235
HS2ST1	0.863944	0.38444	1.34345	0.000413439	0.953435
NR2C1	0.863852	0.492456	1.23525	5.14468e-06	0.923369
SNHG6	0.863807	0.337462	1.39015	0.00129729	0.79051
MMP12	0.863242	0.299456	1.42703	0.00269091	0.964724
HIVEP1	0.863146	0.416645	1.30965	0.00015133	0.946075
CSTF1	0.862823	0.427293	1.29835	0.000103236	0.945697
IFITM2	0.862814	0.560952	1.16468	2.11676e-08	0.874288
LYN	0.86279	0.343915	1.38167	0.00111789	0.957735
CRNKL1	0.862426	0.400398	1.32445	0.000253711	0.950469
CCL18	0.862416	0.305237	1.41959	0.00241587	0.962765
IQGAP3	0.862209	0.432057	1.29236	8.5438e-05	0.930214
HCCS	0.862073	0.429728	1.29442	9.30383e-05	0.943807
PSMA5	0.861868	0.566172	1.15756	1.11177e-08	0.873976
CACYBP	0.86169	0.568472	1.15491	8.42089e-09	0.868333
SMPD4	0.861686	0.168527	1.55485	0.0148306	0.965272
DNM1L	0.861353	0.599711	1.12299	1.10083e-10	0.835639
CTSC	0.861078	0.352567	1.36959	0.000903817	0.958013
SMIM13	0.861047	0.181794	1.5403	0.0129725	0
SH3PXD2B	0.861021	0.465624	1.25642	1.972e-05	0.911517
ZMYM1	0.860641	0.518527	1.20276	8.1982e-07	0.901099
CPVL	0.859727	0.620355	1.0991	1.93057e-12	0.79295
ZC3H8	0.859609	0.272293	1.44692	0.00412228	0.965368
IGFBP7	0.859066	0.506802	1.21133	1.75498e-06	0.90841
GCFC2	0.859044	0.437457	1.28063	6.5049e-05	0.787904
NOC2L	0.858856	0.538364	1.17935	1.50195e-07	0.897552
MRPS28	0.858785	0.471343	1.24623	1.39685e-05	0.930673
PRMT1	0.858194	0.559977	1.15641	1.69773e-08	0.875596
PHLDA2	0.857245	0.426197	1.28829	9.70427e-05	0.940218
ZFP1	0.857189	0.537258	1.17712	1.51014e-07	0.875416
DUSP18	0.857165	0.101459	1.61287	0.0262088	0.977413
OSBPL11	0.856909	0.566338	1.14748	7.46797e-09	0.869698
CDC25C	0.856452	0.44161	1.27129	5.20119e-05	0.936874
NDRG3	0.855207	0.588572	1.12184	3.24901e-10	0.84273
CDK12	0.855193	0.336945	1.37344	0.00121959	0.948397
NUP133	0.855163	0.591691	1.11863	1.99721e-10	0.84061
PKMYT1	0.854578	0.359944	1.34921	0.000708603	0.954623
KCTD20	0.854308	0.472732	1.23588	1.14321e-05	0.927642
PRPF31	0.854264	0.623732	1.0848	3.78985e-13	0.764344
ILF3	0.854088	0.309105	1.39907	0.00212901	0.965587
ZBED4	0.853774	0.383178	1.32437	0.000376769	0.949544
ERI3	0.853642	0.603044	1.10424	2.44774e-11	0.761299
KIF24	0.853356	0.280204	1.42651	0.00352106	0.968275
ASB7	0.852634	0.407728	1.29754	0.000172549	0.947265
RRM1	0.852483	0.519134	1.18583	5.37926e-07	0.900792
OSBPL10	0.852186	0.497054	1.20732	2.56126e-06	0.910463
TTC26	0.852136	0.510377	1.1939	1.02417e-06	0.907734
PDCD2L	0.852063	0.519028	1.1851	5.31629e-07	0.872389
GPATCH4	0.852001	0.447947	1.25605	3.583e-05	0.938368
ITGAX	0.851991	0.570817	1.13316	2.86901e-09	0.859443
MAPKAPK5	0.851518	0.392348	1.31069	0.000278302	0.952053
SCRIB	0.851077	0.573217	1.12894	1.9333e-09	0.859198
PDLIM7	0.851007	0.348258	1.35376	0.000907795	0.953339
HAUS1	0.850642	0.404565	1.29672	0.000185835	0.912777
SLC10A3	0.850286	0.555887	1.14468	1.50678e-08	0.875634
CDK2AP1	0.849761	0.249098	1.45042	0.0055581	0.964357
TMEM199	0.849669	0.743834	0.955504	8.69419e-56	0.370306
TGFB1	0.849421	0.570968	1.12787	2.24696e-09	0.845203
CEP72	0.848813	0.574635	1.12299	1.29706e-09	0.851336
SMNDC1	0.848794	0.489983	1.20761	3.54466e-06	0.916469
SERPINB9	0.848646	0.578206	1.11909	7.72926e-10	0.844343
SMS	0.84832	0.53311	1.16353	1.32887e-07	0.876634
DPP9	0.84827	0.41056	1.28598	0.000145661	0.934403
LTV1	0.848181	0.392247	1.30411	0.000266194	0.941403
ABL2	0.847945	0.53937	1.15652	7.2101e-08	0.884983
RPS16P5	0.847847	0.139764	1.55593	0.0189339	0.554112
ICAM1	0.847634	0.386547	1.30872	0.000314473	0.950251
TREM1	0.847581	0.556689	1.13847	1.12446e-08	0.86757
BICD1	0.847486	0.554965	1.14001	1.3599e-08	0.867342
ATP6V1B2	0.847352	0.563676	1.13103	4.78419e-09	0.864072
U2SURP	0.847328	0.314537	1.38012	0.00182675	0.882939
KIF26B	0.847198	0.445966	1.24843	3.49668e-05	0.927997
IFITM10	0.846469	0.360354	1.33258	0.000642808	0.729922
THOC2	0.846434	0.56732	1.12555	2.78597e-09	0.846497
FASTKD5	0.845991	0.565741	1.12624	3.28802e-09	0.764701
ZPR1	0.845159	0.246454	1.44386	0.00566142	0.888496
SERPINE2	0.845054	0.562682	1.12743	4.47579e-09	0.857749
THOP1	0.844799	0.641956	1.04764	3.27255e-16	0.720229
ELP3	0.844588	0.540406	1.14877	5.26846e-08	0.881795
TWF1	0.844481	0.251456	1.43751	0.00525401	0.968896
F12	0.844335	0.339487	1.34918	0.00104564	0.958271
PRCC	0.844114	0.509476	1.17875	7.65586e-07	0.90336
ACER3	0.843971	0.333993	1.35395	0.00118041	0.93858
POLA2	0.843593	0.609693	1.07749	1.56201e-12	0.785482
IL1RAP	0.843464	0.515397	1.17153	4.67752e-07	0.888425
NONO	0.843329	0.436641	1.25002	4.81807e-05	0.938534
MMP1	0.842877	0.57287	1.11288	9.45232e-10	0.832284
EMC1	0.842796	0.420563	1.26503	9.14682e-05	0.787822
PPP4C	0.842007	0.624297	1.05972	3.44799e-14	0.690325
TMEM62	0.841866	0.48364	1.20009	4.10266e-06	0.914808
NCF2	0.841399	0.590352	1.09245	5.06779e-11	0.819011
OLR1	0.841339	0.536377	1.1463	6.40135e-08	0.880105
TMEM176A	0.840973	0.556103	1.12584	7.20534e-09	0.851146
KRT18P42	0.840916	0.404264	1.27757	0.000160298	0
CEP135	0.840915	0.458884	1.22295	1.60174e-05	0.92064
KIAA0100	0.840863	0.559778	1.12195	4.53989e-09	0.847777
TTC27	0.840709	0.521884	1.15953	2.36327e-07	0.888806
COQ2	0.840475	0.484263	1.19669	3.75509e-06	0.913507
OSBPL3	0.840227	0.493258	1.1872	2.07181e-06	0.90846
VIL1	0.840152	0.39473	1.28557	0.000218276	0.945372
ATP13A3	0.840131	0.464114	1.21615	1.19154e-05	0.925435
LOC646644	0.83962	0.494263	1.18498	1.88854e-06	0
RNF138	0.839251	0.394204	1.2843	0.000219012	0.946879
GEN1	0.839017	0.468164	1.20987	9.24092e-06	0.89885
P2RY6	0.83891	0.42667	1.25115	6.64833e-05	0.936481
EXOSC2	0.838847	0.452545	1.22515	2.08097e-05	0.930703
NAA50	0.83879	0.346026	1.33155	0.000849082	0.942719
ADAM10	0.838373	0.488135	1.18861	2.7106e-06	0.911515
NELFA	0.838216	0.460612	1.21582	1.35648e-05	0.171652
MARCH3	0.838075	0.68611	0.99004	3.11847e-27	0.459147
CENPO	0.837393	0.506111	1.16868	7.26027e-07	0.900368
SLCO3A1	0.836587	0.512792	1.16038	4.10673e-07	0.892467
TUBB4B	0.836513	0.442905	1.23012	3.10802e-05	0.768511
MET	0.836229	0.393706	1.27875	0.00021247	0.944495
HAUS8	0.836101	0.457957	1.21424	1.46684e-05	0.857704
SAPCD2	0.836061	0.267642	1.40448	0.0039413	0.754202
CASK	0.835539	0.377982	1.2931	0.000344825	0.948709
PGAM5	0.8351	0.595087	1.07511	9.13688e-12	0.732511
SLC39A1	0.834801	0.619662	1.04994	2.84403e-14	0.739256
DHFR	0.834642	0.393354	1.27593	0.000209703	0.935828
DDX31	0.834229	0.490628	1.17783	1.94936e-06	0.910099
NAA20	0.833957	0.50589	1.16202	6.28371e-07	0.81183
FAM110A	0.833813	0.437958	1.22967	3.65322e-05	0.910234
TFRC	0.833726	0.519673	1.14778	1.95921e-07	0.884213
CSF2RA	0.833572	0.415612	1.25153	9.27113e-05	0.918327
TRIP10	0.832988	0.237005	1.42897	0.0061554	0.972024
ADAMTS14	0.832911	0.428982	1.23684	5.31124e-05	0.912805
PSMD7	0.832858	0.243485	1.42223	0.00561125	0.969682
GPN1	0.832425	0.463286	1.20156	9.87865e-06	0.895659
MANEAL	0.832129	0.27992	1.38434	0.00314204	0.958983
ISG15	0.831885	0.502286	1.16148	7.54369e-07	0.895468
SLC2A1	0.831747	0.478387	1.18511	3.96116e-06	0.913448
HAS2-AS1	0.831491	0.282557	1.38043	0.00298934	0
NFKBIE	0.830591	0.487476	1.17371	2.08972e-06	0.903087
SMARCA5	0.830434	0.498771	1.1621	9.2264e-07	0.900798
AAR2	0.830322	0.316373	1.34427	0.00154306	0.841503
PCDHB16	0.829994	0.563529	1.09646	1.02828e-09	0.799599
LRR1	0.829824	0.158051	1.5016	0.0154739	0.901315
VANGL1	0.829423	0.379851	1.27899	0.000299221	0.948486
RRN3	0.829161	0.608607	1.04972	1.72709e-13	0.759179
NPM3	0.828941	0.592496	1.06539	6.35997e-12	0.792006
AKIP1	0.8289	0.532404	1.1254	4.26806e-08	0.649809
TMC7	0.828616	0.244429	1.4128	0.00543539	0.969155
CCT4	0.827923	0.61374	1.04211	3.55717e-14	0.741278
PDPN	0.827884	0.407486	1.24828	0.000113514	0.941467
USP39	0.827281	0.576792	1.07777	9.60114e-11	0.820561
WNT5A	0.827037	0.506947	1.14713	4.10378e-07	0.89161
DAZAP1	0.826311	0.505757	1.14686	4.36479e-07	0.893692
VBP1	0.826109	0.511743	1.14048	2.598e-07	0.889016
CYP27B1	0.826073	0.541099	1.11105	1.33534e-08	0.861183
SLCO2B1	0.825967	0.573319	1.07862	1.47837e-10	0.821214
TOP1	0.825591	0.378477	1.2727	0.000295681	0.943731
SPATA5L1	0.825547	0.504312	1.14678	4.73018e-07	0.898479
PHF6	0.825437	0.37821	1.27266	0.000297506	0.936514
IFI6	0.825306	0.496662	1.15395	8.56871e-07	0.895585
EXOSC8	0.82456	0.524539	1.12458	7.17813e-08	0.883802
PKDCC	0.824533	0.460498	1.18857	9.02576e-06	0.763942
CRISPLD1	0.824523	0.403689	1.24536	0.000122996	0.929368
PFKP	0.823899	0.57367	1.07413	1.09408e-10	0.812157
METAP2	0.823627	0.572583	1.07467	1.2738e-10	0.816291
KPNB1	0.823127	0.46008	1.18617	8.83945e-06	0.916783
NPL	0.823031	0.601415	1.04465	3.36608e-13	0.761156
TMEM189-UBE2V1	0.8228	0.12572	1.51988	0.0206981	0.778256
COMMD5	0.822343	0.537856	1.10683	1.46587e-08	0.829361
AJUBA	0.822246	0.167781	1.47671	0.0138	0.891716
C3orf38	0.822236	0.148341	1.49613	0.0167843	0.973068
POLR3G	0.821609	0.531188	1.11203	2.94316e-08	0.86771
RRM2B	0.821549	0.419974	1.22312	6.07882e-05	0.917428
STAT1	0.821421	0.408861	1.23398	9.52608e-05	0.936293
UBA1	0.821345	0.449563	1.19313	1.49124e-05	0.899298
RBBP8	0.820334	0.282085	1.35858	0.00281602	0.964027
WDR18	0.820313	0.583451	1.05718	1.13826e-11	0.793235
NUP62CL	0.820273	0.395052	1.24549	0.00015628	0.936459
ATF1	0.820237	0.328003	1.31247	0.00109078	0.958244
DDX56	0.820182	0.374156	1.26621	0.000313224	0.948842
PTCD1	0.819877	0.544662	1.09509	5.25736e-09	0.772468
TMEM68	0.819791	0.3239	1.31568	0.00119468	0.949009
AGTRAP	0.819726	0.598545	1.04091	3.76071e-13	0.70727
MIS18A	0.81954	0.351233	1.28785	0.000603695	0.869482
PLXDC2	0.819439	0.362317	1.27656	0.000442349	0.950518
FOXN2	0.819397	0.145347	1.49345	0.0171911	0.975983
KRT23	0.819046	0.542142	1.09595	6.73834e-09	0.85046
JPH1	0.818914	0.645975	0.991854	1.67978e-20	0.531341
DCAF17	0.818638	0.507214	1.13006	2.57516e-07	0.857346
ZNF703	0.81854	0.568345	1.06873	1.43392e-10	0.770549
TM9SF4	0.818194	0.46115	1.17524	7.07542e-06	0.915742
PDZD8	0.81797	0.481201	1.15474	1.93104e-06	0.904786
SOD2	0.817863	0.433875	1.20185	2.98559e-05	0.910889
POFUT1	0.8178	0.271723	1.36388	0.00333309	0.964474
UCA1	0.817752	0.0805274	1.55498	0.0297012	0.954117
EFNA4	0.817602	0.391689	1.24352	0.000168268	0.935182
CHSY3	0.817559	0.397021	1.2381	0.000138783	0.920021
XXYLT1	0.816752	0.248007	1.3855	0.00488339	0.859982
CLIC1	0.816621	0.482174	1.15107	1.70428e-06	0.888168
LIMS3	0.816615	0.0340363	1.59919	0.0408344	0.956293
SLC7A1	0.816508	0.476622	1.15639	2.49636e-06	0.906943
STEAP1	0.816319	0.527375	1.10526	3.07236e-08	0.863423
VARS	0.816294	0.403238	1.22935	0.000107356	0.917856
C20orf27	0.816208	0.457673	1.17474	8.12433e-06	0.918504
DCAF15	0.816205	0.362677	1.26973	0.000419816	0.932574
NUP93	0.816114	0.501682	1.13055	3.63556e-07	0.887124
OAS3	0.815135	0.307647	1.32262	0.00164321	0.958758
C9orf16	0.814036	0.446611	1.18146	1.40978e-05	0.918823
CHRNA5	0.813944	0.145576	1.48231	0.0169929	0.975748
SART3	0.813925	0.482307	1.14554	1.50517e-06	0.901197
SRSF10	0.813619	0.414936	1.2123	6.33885e-05	0.855598
CHORDC1	0.813263	0.476431	1.1501	2.22074e-06	0.908125
RAB22A	0.813067	0.357422	1.26871	0.000469783	0.94845
DTYMK	0.812334	0.438328	1.18634	2.07181e-05	0.906928
CEP19	0.812241	0.358727	1.26576	0.000447628	0.78447
FARSA	0.812119	0.62683	0.997408	8.65872e-18	0.641568
ACTN1	0.811111	0.426602	1.19562	3.55744e-05	0.926664
HMGXB4	0.810977	0.338031	1.28392	0.000777111	0.942381
PPP1R14B	0.810974	0.507381	1.11457	1.64479e-07	0.86346
TMEM26	0.810841	0.119816	1.50187	0.0214596	0.973111
TMEM138	0.810759	0.498096	1.12342	3.72812e-07	0.854737
REXO4	0.810727	0.480315	1.14114	1.51591e-06	0.885218
NACC1	0.81054	0.0764844	1.5446	0.0304505	0.970797
ANKS4B	0.810375	0.301214	1.31954	0.00181183	0.950142
SLC35A2	0.809992	0.431146	1.18884	2.7833e-05	0.92289
BCL2L1	0.809832	0.453103	1.16656	8.6097e-06	0.913991
HOXB13	0.809772	0.274023	1.34552	0.00305213	0.963838
HSPBP1	0.809636	0.640722	0.97855	5.7511e-21	0.581886
TMEM158	0.809511	0.263627	1.3554	0.00365496	0.956654
MAP4K4	0.809299	0.503612	1.11499	2.11478e-07	0.87694
FAM83D	0.809251	0.561589	1.05691	1.51062e-10	0.757886
SIGMAR1	0.809107	0.484779	1.13343	1.01058e-06	0.870463
POLD3	0.808763	0.513902	1.10362	7.62003e-08	0.868084
TFB2M	0.808355	0.59586	1.02085	8.92585e-14	0.740229
MMP14	0.807783	0.415461	1.20011	5.44807e-05	0.92941
NSUN2	0.807512	0.501628	1.1134	2.28928e-07	0.856143
ADAR	0.807065	0.336261	1.27787	0.000779917	0.95121
OSMR	0.806453	0.410314	1.20259	6.60563e-05	0.932391
ZDHHC5	0.806421	0.228703	1.38414	0.00622176	0.963393
PROCR	0.80559	0.623441	0.987739	4.38557e-18	0.63448
MFSD12	0.805435	0.26385	1.34702	0.00355892	0.874022
CPXM1	0.805196	0.449686	1.16071	9.03226e-06	0.88669
G2E3	0.805145	0.290032	1.32026	0.00218755	0.937899
CELSR3	0.805049	0.486507	1.12359	7.29241e-07	0.893832
MIPEP	0.804586	0.523447	1.08572	2.03281e-08	0.858932
RPF2	0.804578	0.324169	1.28499	0.0010289	0.919098
ORC6	0.804576	0.496037	1.11312	3.20466e-07	0.753434
KRT7	0.80433	0.577866	1.03079	3.37443e-12	0.768197
ARPC5	0.804114	0.36569	1.24254	0.000324674	0.942839
LSM2	0.803838	0.432677	1.175	2.18815e-05	0.91213
SPHK1	0.803804	0.50315	1.10446	1.60583e-07	0.875626
HTRA4	0.803683	0.430886	1.17648	2.38591e-05	0.910533
DNAJA1	0.80352	0.51559	1.09145	4.50979e-08	0.865691
MYOF	0.803232	0.528365	1.0781	1.01908e-08	0.807979
OTX1	0.802557	0.1896	1.41551	0.0102814	0.966869
CD68	0.802506	0.358975	1.24604	0.000390722	0.930119
LOC389842	0.802442	0.187991	1.41689	0.0104789	0.852508
LGALS1	0.802387	0.45744	1.14733	5.13725e-06	0.908409
LIN54	0.802347	0.0931628	1.51153	0.0265933	0.974726
VSNL1	0.802209	0.585425	1.01899	4.08076e-13	0.762254
CENPJ	0.802021	0.502118	1.10192	1.59305e-07	0.880523
TDP1	0.801853	0.333424	1.27028	0.000793506	0.953922
BST2	0.801738	0.593772	1.0097	4.1583e-14	0.723863
TNFSF4	0.801724	0.597327	1.00612	1.49758e-14	0.712885
ATAD3A	0.801345	0.514051	1.08864	4.57998e-08	0.862091
UPF3B	0.801019	0.502394	1.09964	1.46163e-07	0.880279
CHERP	0.800814	0.15	1.45163	0.0158785	0.975059
MYO1E	0.800709	0.391214	1.2102	0.000126884	0.935304
AATF	0.800674	0.540723	1.06062	1.57123e-09	0.82465
NUFIP1	0.800511	0.474334	1.12669	1.50789e-06	0.901691
SF3A3	0.800095	0.477996	1.12219	1.12419e-06	0.888905
FLVCR2	0.799552	0.431993	1.16711	2.01234e-05	0.914041
MOB1A	0.799526	0.176266	1.42279	0.0119279	0.931612
APOC2	0.799438	0.16909	1.42979	0.0129289	0.97239
PREP	0.79938	0.52461	1.07415	1.18376e-08	0.847345
LSM7	0.799316	0.557132	1.0415	9.8816e-11	0.79954
SNORD25	0.799131	0.554111	1.04415	1.63288e-10	0
FBXL6	0.799127	0.507628	1.09063	7.73822e-08	0.83963
NTHL1	0.799099	0.5069	1.0913	8.31939e-08	0.865228
NOM1	0.79892	0.569723	1.02812	8.37856e-12	0.669072
OLA1	0.798868	0.45509	1.14265	5.24985e-06	0.906761
MED4	0.798825	0.437669	1.15998	1.45657e-05	0.918594
DARS2	0.798786	0.312145	1.28543	0.00129478	0.956219
DDX20	0.79874	0.501705	1.09578	1.36113e-07	0.846792
HOXC11	0.798738	0.0860964	1.51138	0.0280381	0.978958
L3HYPDH	0.798653	0.328311	1.269	0.00087451	0.556928
ANXA13	0.798544	0.497819	1.09927	1.94538e-07	0.880356
DDX52	0.79854	0.550496	1.04658	2.79373e-10	0.799979
NUTF2	0.798381	0.31563	1.28113	0.00118935	0.954008
HIST1H3D	0.797978	0.443099	1.15286	1.04733e-05	0.843281
PWP2	0.7975	0.0602824	1.53472	0.0339866	0.977928
SCHIP1	0.797312	0.0759144	1.51871	0.0302947	0.965841
TP53	0.797229	0.524299	1.07016	1.034e-08	0.847938
CTTNBP2NL	0.797075	0.325745	1.2684	0.000917965	0.940925
OSR2	0.797004	0.554138	1.03987	1.25991e-10	0.810548
HMGA1	0.796913	0.330971	1.26285	0.000801783	0.950979
IDO1	0.796905	0.388649	1.20516	0.000130348	0.922318
MSH5	0.796755	0.49361	1.0999	2.58587e-07	0.83074
PLBD2	0.796745	0.480413	1.11308	7.95098e-07	0.812025
ZNF462	0.79615	0.567818	1.02448	8.25792e-12	0.724359
LAP3	0.796149	0.544017	1.04828	6.05802e-10	0.829207
COL11A1	0.796029	0.451569	1.14049	5.91593e-06	0.910041
GRPEL2	0.795326	0.494786	1.09586	2.14044e-07	0.854426
U2AF1	0.795314	0.0104532	1.58017	0.0470258	0.981052
FOXRED2	0.795016	0.3128	1.27723	0.00123211	0.95561
TMEM41A	0.794934	0.453908	1.13596	4.90803e-06	0.88711
TROAP	0.794507	0.439713	1.1493	1.13854e-05	0.913906
TMPRSS4	0.794254	0.440029	1.14848	1.1093e-05	0.912156
MPHOSPH10	0.793922	0.494508	1.09334	2.02519e-07	0.881864
PLSCR1	0.793874	0.395917	1.19183	9.23415e-05	0.929581
PRICKLE3	0.79361	0.490782	1.09644	2.80052e-07	0.869652
TRAIP	0.792852	0.433767	1.15194	1.50767e-05	0.920559
SSX2IP	0.792669	0.307073	1.27827	0.00137726	0.955779
FUS	0.792659	0.422725	1.16259	2.67358e-05	0.921553
OIP5-AS1	0.792012	0.250201	1.33382	0.00416944	0
HEYL	0.791997	0.479662	1.10433	6.69748e-07	0.885852
RAD51D	0.791828	0.44853	1.13513	6.16294e-06	0.751452
CCDC150	0.791813	0.515981	1.06765	1.84077e-08	0.811617
FAM86C2P	0.791701	0.244119	1.33928	0.00460069	0.0987037
DPY19L1P1	0.791614	0.165526	1.4177	0.0132069	0.845473
ZC3H18	0.791557	0.473941	1.10917	1.03646e-06	0.863271
PRIM1	0.791358	0.351633	1.23108	0.000419848	0.94303
SHB	0.790909	0.372267	1.20955	0.00021322	0.939543
TP53RK	0.790887	0.437562	1.14421	1.14817e-05	0.895655
ADNP	0.790642	0.525754	1.05553	4.91184e-09	0.841836
PDGFRB	0.790254	0.430021	1.15049	1.7108e-05	0.91712
SLC1A5	0.790144	0.463795	1.11649	2.08108e-06	0.895452
HNRNPAB	0.789839	0.249781	1.3299	0.0041509	0.959921
ETV6	0.789798	0.337386	1.24221	0.000622516	0.948541
RBBP5	0.789145	0.515927	1.06236	1.50468e-08	0.851262
CLEC7A	0.788903	0.522252	1.05555	6.68427e-09	0.840603
HMOX1	0.788804	0.70247	0.875138	1.03049e-71	0.282159
AP5B1	0.788777	0.289658	1.2879	0.00195223	0.528765
ZNHIT6	0.788473	0.452353	1.12459	4.27184e-06	0.886849
UNC93B1	0.788079	0.375829	1.20033	0.000179126	0.938516
TAF5	0.78807	0.56008	1.01606	1.2457e-11	0.782662
THEM6	0.78731	0.451812	1.12281	4.23648e-06	0.66474
EMG1	0.786823	0.482182	1.09146	4.14524e-07	0.882124
GPRIN1	0.786744	0.174966	1.39852	0.0117187	0.964169
TTL	0.78636	0.46406	1.10866	1.73566e-06	0.8766
ACD	0.786244	0.523922	1.04857	4.24135e-09	0.835662
ACSL4	0.7861	0.559822	1.01238	9.82704e-12	0.771295
HACD3	0.785756	0.0645032	1.50701	0.0327408	0.56412
VTA1	0.785482	0.114523	1.45644	0.0217616	0.970216
TNFRSF25	0.785454	0.500939	1.06997	6.27348e-08	0.850197
METTL1	0.785427	0.446863	1.12399	5.44481e-06	0.90895
TCOF1	0.785272	0.388027	1.18252	0.000106867	0.933445
RPL23AP7	0.785246	0.525851	1.04464	2.97025e-09	0.576751
C2CD4D	0.785096	0.0502269	1.51996	0.0362668	0.915823
ASCC1	0.784945	0.516246	1.05364	1.0306e-08	0.846528
PRMT3	0.784496	0.529709	1.03928	1.59167e-09	0.811206
C1QBP	0.78426	0.475251	1.09327	6.54623e-07	0.873823
NHP2	0.784254	0.507057	1.06145	2.93636e-08	0.793072
NABP1	0.784076	0.311857	1.2563	0.00113656	0.835676
LOC100129478	0.784021	0.121371	1.44667	0.0203976	0.668855
CXCL16	0.784007	0.15688	1.41113	0.0142752	0.964409
FOXS1	0.783866	0.285077	1.28266	0.0020689	0.94577
NOXO1	0.783841	0.0119582	1.55572	0.0465548	0.977468
POLR2K	0.783822	0.37657	1.19107	0.000161768	0.934084
RPN2	0.783699	0.435369	1.13203	1.03526e-05	0.908494
POGK	0.78359	0.447706	1.11947	4.8208e-06	0.905763
PIGX	0.783563	0.423879	1.14325	1.95706e-05	0.905497
TUBA1A	0.783501	0.462409	1.10459	1.73107e-06	0.891296
SMC3	0.78312	0.421904	1.14434	2.14507e-05	0.916377
GSK3B	0.78285	0.343605	1.2221	0.000477326	0.945629
BCL2A1	0.782435	0.443059	1.12181	6.22165e-06	0.902484
TTI1	0.782367	0.38981	1.17492	9.37533e-05	0.850022
TRMT112	0.782352	0.328277	1.23643	0.000732987	0.937013
ATP2C1	0.782336	0.446411	1.11826	5.00524e-06	0.903451
NOP14	0.782178	0.528016	1.03634	1.62211e-09	0.757105
CD14	0.781605	0.521907	1.0413	3.6603e-09	0.829395
TRA2B	0.781542	0.477228	1.08586	4.81348e-07	0.84994
APEX2	0.781362	0.348819	1.2139	0.000399289	0.94503
AP1S1	0.780815	0.453702	1.10793	2.89112e-06	0.898384
NELFE	0.78042	0.180854	1.37999	0.0107362	0
MRPL37	0.780415	0.425082	1.13575	1.67254e-05	0.895902
GTF3C2	0.780134	0.318919	1.24135	0.000915665	0.952583
CTDSPL2	0.77945	0.459181	1.09972	1.8419e-06	0.870141
TNFRSF6B	0.779248	0.66785	0.890646	8.81193e-43	0
SMC1A	0.779054	0.306191	1.25192	0.00124183	0.9514
NEIL3	0.778945	0.263919	1.29397	0.00303346	0.961798
DPM1	0.778704	0.572269	0.985139	1.43264e-13	0.723328
LSG1	0.778589	0.497207	1.05997	5.85212e-08	0.858006
CXCL11	0.778452	0.307636	1.24927	0.00119269	0.952417
CPSF2	0.778378	0.368208	1.18855	0.000199684	0.923933
RBMX2	0.778222	0.50964	1.0468	1.35452e-08	0.849897
IL4I1	0.777954	0.0557458	1.50016	0.0347509	0.977708
SMYD3	0.777572	0.51339	1.04175	7.98338e-09	0.839915
ZC3H4	0.776926	0.365731	1.18812	0.000212873	0.92612
HDAC2	0.776868	0.490603	1.06313	1.04355e-07	0.854358
DNA2	0.776691	0.520235	1.03315	2.92313e-09	0.780537
LPP-AS2	0.776163	0.20918	1.34315	0.00729515	0
CPZ	0.775424	0.0765532	1.4743	0.029656	0.971848
PRR7	0.775313	0.188159	1.36247	0.00965206	0.968314
SLC43A3	0.775271	0.486855	1.06369	1.3759e-07	0.865611
C1orf198	0.775264	0.440801	1.10973	5.54378e-06	0.88124
NME2	0.774737	0.359967	1.18951	0.000251274	0.889376
SRGAP1	0.774718	0.444992	1.10444	4.12269e-06	0.867365
ARSE	0.774571	0.547347	1.0018	2.36982e-11	0.689484
CETN2	0.77402	0.587676	0.960364	3.91615e-16	0.659234
PFN1	0.773729	0.456142	1.09132	1.79694e-06	0.890224
ITGB1	0.773686	0.274062	1.27331	0.00240474	0.957986
HNRNPF	0.773583	0.527346	1.01982	7.39147e-10	0.79715
GTF2E1	0.773129	0.37666	1.1696	0.000132371	0.933118
C17orf53	0.772985	0.0432152	1.50275	0.0378913	0.97403
TMTC3	0.7728	0.318128	1.22747	0.000864343	0.940821
LRRC40	0.772484	0.440106	1.10486	5.23411e-06	0.90533
RNASEH1	0.772329	0.535294	1.00937	1.70152e-10	0.793995
TBL1XR1	0.771824	0.432708	1.11094	8.16342e-06	0.906427
ELAVL1	0.771771	0.451739	1.0918	2.2838e-06	0.89298
RHBDD2	0.771696	0.553855	0.989536	3.83469e-12	0.699768
TOMM40	0.771566	0.407045	1.13609	3.34556e-05	0.91966
PSMG3	0.771488	0.39708	1.1459	5.37678e-05	0.906065
TNFAIP6	0.771356	0.557231	0.985481	1.65909e-12	0.740181
ANKIB1	0.771075	0.325337	1.21681	0.000697623	0.890068
FAM216A	0.770967	0.61374	0.928195	7.20481e-22	0.175113
LOC388955	0.77059	0.303678	1.2375	0.00121761	0.663687
CASP2	0.770547	0.248943	1.29215	0.00378695	0.962484
TBC1D7	0.770501	0.399853	1.14115	4.61414e-05	0.904822
CCDC77	0.770424	0.418176	1.12267	1.81298e-05	0.89705
DAP3	0.770302	0.272759	1.26785	0.00240982	0.958966
CD58	0.770033	0.404928	1.13514	3.56961e-05	0.91974
PSMB1	0.769792	0.476488	1.0631	2.68907e-07	0.873242
VAC14	0.769742	0.378383	1.1611	0.000115756	0.931441
COA7	0.769652	0.0527457	1.48656	0.0353639	0.926421
KLK10	0.769562	0.495376	1.04375	3.77495e-08	0.84686
RIN3	0.769314	0.574901	0.963727	8.77839e-15	0.692048
HIST2H3D	0.769003	0.0593065	1.4787	0.033691	0.92228
CDK5	0.768732	0.506074	1.03139	9.67706e-09	0.82845
PGF	0.76861	0.37913	1.15809	0.000109801	0.928396
CREG1	0.767956	0.386181	1.14973	8.06231e-05	0.927411
SNRPB2	0.767852	0.366743	1.16896	0.000175426	0.934457
FADD	0.767793	0.103385	1.4322	0.0235162	0.975293
HOMER1	0.766901	0.570378	0.963424	2.03387e-14	0.703354
MOSPD1	0.766737	0.541079	0.992394	2.74677e-11	0.774814
MIF4GD	0.766307	0.673485	0.859128	6.88614e-59	0.442469
RUNX1	0.766229	0.318417	1.21404	0.000797681	0.914679
RPS6KA3	0.765894	0.387191	1.1446	7.37495e-05	0.924983
GNS	0.76577	0.500519	1.03102	1.52841e-08	0.839584
AUNIP	0.765241	0.288573	1.24191	0.00165228	0.838884
UBAP2	0.76515	0.306963	1.22334	0.00106396	0.951103
POMP	0.764833	0.260134	1.26953	0.0029763	0.959479
GAS2L3	0.764668	0.511965	1.01737	3.01523e-09	0.80212
CEP76	0.76438	0.446499	1.08226	2.44149e-06	0.891138
LSM4	0.76396	0.549292	0.978628	3.05642e-12	0.74494
RPGRIP1L	0.76384	0.412113	1.11557	2.07727e-05	0.897204
PIK3CB	0.763778	0.31238	1.21518	0.000912133	0.949199
CXCL10	0.763332	0.365956	1.16071	0.000166575	0.930555
CSGALNACT2	0.763012	0.375194	1.15083	0.000115195	0.927398
TMEM170A	0.76286	0.368982	1.15674	0.000147023	0.896583
MARS2	0.762668	0.389894	1.13544	6.07357e-05	0.898268
RCN2	0.762633	0.366562	1.1587	0.000160716	0.932929
FAM86C1	0.762487	0.343536	1.18144	0.000360936	0.804908
BTBD1	0.762421	0.374451	1.15039	0.000117335	0.927823
GPR84	0.762386	0.484179	1.04059	7.83029e-08	0.811841
YTHDF3	0.762303	0.342915	1.18169	0.000367288	0.938697
SLC7A7	0.76225	0.434354	1.09015	5.20709e-06	0.894856
NXT2	0.762075	0.265585	1.25857	0.0026263	0.958074
MSX2	0.762069	0.26847	1.25567	0.00247816	0.956591
CEACAM7	0.761933	0.413018	1.11085	1.86882e-05	0.910777
HSP90AA6P	0.761831	0.122528	1.40113	0.0195116	0
MAD2L2	0.76173	0.413955	1.10951	1.76359e-05	0.895209
ANKRD13B	0.761527	0.491964	1.03109	3.07726e-08	0.793005
TUBG1	0.761429	0.368963	1.15389	0.00014321	0.931599
TCF3	0.760943	0.432665	1.08922	5.54173e-06	0.89825
CFL1	0.759921	0.340996	1.17885	0.000377507	0.937773
IPO7	0.759844	0.494191	1.0255	2.06979e-08	0.827697
SLC1A3	0.759836	0.52638	0.993292	1.78062e-10	0.787131
TMEM209	0.759659	0.100261	1.41906	0.0239472	0.975583
DCUN1D3	0.759279	0.00107837	1.51748	0.049675	0.977858
URB1	0.759202	0.327554	1.19085	0.000566269	0.919227
DCUN1D5	0.759131	0.523915	0.994347	2.52347e-10	0.746217
MNDA	0.758887	0.508193	1.00958	2.97252e-09	0.820001
DKK2	0.758658	0.3083	1.20902	0.000961038	0.949016
ZNF770	0.75863	0.15179	1.36547	0.0142771	0.961359
H2AFV	0.758487	0.445441	1.07153	2.04572e-06	0.842569
GNB1L	0.758454	0.513865	1.00304	1.21916e-09	0.73666
C2CD3	0.758421	0.341364	1.17548	0.000364952	0.935132
EIF3H	0.758157	0.400939	1.11537	3.18505e-05	0.912632
PYGB	0.758149	0.555767	0.960531	2.09983e-13	0.71668
RALY	0.758059	0.443695	1.07242	2.2869e-06	0.891742
GPATCH8	0.75793	0.228962	1.2869	0.00497998	0.960645
MUC17	0.757892	0.150145	1.36564	0.0145184	0.963582
KDM1A	0.757822	0.387487	1.12816	6.05378e-05	0.906424
SNAI1	0.757714	0.495884	1.01955	1.41174e-08	0.833088
MALT1	0.757648	0.503482	1.01181	5.14232e-09	0.825663
CCDC138	0.757576	0.454653	1.0605	9.50317e-07	0.849105
TUBGCP3	0.756927	0.4893	1.02455	2.96749e-08	0.847421
C9orf40	0.756915	0.535003	0.978828	2.30639e-11	0.773213
AIDA	0.756623	0.360073	1.15317	0.000184283	0.916521
LZTS1	0.756463	0.449986	1.06294	1.31354e-06	0.880772
UBE2N	0.756441	0.333289	1.17959	0.000458847	0.941909
IWS1	0.756425	0.460281	1.05257	5.55049e-07	0.836572
ERAL1	0.756377	0.441888	1.07087	2.43022e-06	0.890181
HIST1H2BK	0.756252	0.163586	1.34892	0.0123861	0.959934
SLC28A3	0.756178	0.464107	1.04825	3.88725e-07	0.859973
FOXD2	0.756086	0.101952	1.41022	0.0234856	0.975512
GBP5	0.755762	0.412199	1.09932	1.6216e-05	0.886017
ZNF623	0.755741	0.41572	1.09576	1.32298e-05	0.901825
GPR180	0.755554	0.490273	1.02084	2.3745e-08	0.796744
UBQLN2	0.755177	0.359251	1.1511	0.000185212	0.931978
ZNF286A	0.754844	0.292956	1.21673	0.00135964	0.949433
CCNJ	0.754607	0.530525	0.978689	4.10389e-11	0.782406
UBA2	0.753932	0.541374	0.966489	3.60384e-12	0.747408
SFMBT1	0.753883	0.560947	0.946819	1.88256e-14	0.687007
MPZL1	0.753819	0.369023	1.13861	0.00012324	0.923275
ZNF281	0.753617	0.472374	1.03486	1.5053e-07	0.859298
FAAP24	0.753375	0.00573141	1.50102	0.0482694	0.575805
UBE2W	0.75263	0.445251	1.06001	1.59415e-06	0.880742
IER5	0.752451	0.489948	1.01495	1.93029e-08	0.834457
SRSF3	0.75243	0.388564	1.1163	5.05732e-05	0.822208
NIFK	0.752428	0.207942	1.29691	0.00675912	0.686539
DOCK9	0.752381	0.477598	1.02716	8.02507e-08	0.851099
NAA25	0.75214	0.228772	1.27551	0.00485204	0.932657
TRUB1	0.752053	0.151857	1.35225	0.0140549	0.96571
XRCC5	0.751754	0.472535	1.03097	1.31386e-07	0.857448
HRH1	0.751494	0.425395	1.07759	6.27993e-06	0.890675
ZDHHC9	0.751428	0.253909	1.24895	0.00307406	0.944638
LOX	0.751356	0.499563	1.00315	4.95825e-09	0.815954
UBE2A	0.751274	0.313346	1.1892	0.000772798	0.944539
RNF2	0.750774	0.203834	1.29771	0.00713654	0.966955
GLE1	0.75052	0.330177	1.17086	0.000466117	0.938503
WDFY1	0.750515	0.257223	1.24381	0.00286403	0.947607
TMEM176B	0.750128	0.52631	0.973947	5.07129e-11	0.766052
SBNO2	0.750113	0.451995	1.04823	8.15662e-07	0.864003
NFKB2	0.749921	0.477789	1.02205	6.62278e-08	0.848911
RP2	0.749921	0.18091	1.31893	0.00979145	0.967475
EPHX4	0.749808	0.385152	1.11446	5.57561e-05	0.871091
ZC3H3	0.749779	0.433125	1.06643	3.46988e-06	0.894606
MSX2P1	0.74923	0.212247	1.28621	0.00624456	0.889181
POR	0.748824	0.532035	0.965613	1.28751e-11	0.750831
PPM1G	0.748707	0.392841	1.10457	3.73047e-05	0.916229
ADCY7	0.748527	0.133738	1.36332	0.0170177	0.97161
GNA13	0.748398	0.315341	1.18146	0.000706213	0.944782
BOLA2B	0.748227	0.459067	1.03739	3.94518e-07	0.0321986
FAS	0.74786	0.554271	0.94145	3.68685e-14	0.681041
RPL8	0.747782	0.423513	1.07205	6.19015e-06	0.897616
POLD2	0.747543	0.504374	0.990713	1.68839e-09	0.776296
FCHO1	0.74754	0.310744	1.18434	0.000795614	0.945296
ALG1	0.747507	0.289827	1.20519	0.00136897	0.940757
UCHL3	0.747459	0.388426	1.10649	4.49608e-05	0.917678
H2AFY	0.747263	0.154652	1.33987	0.0134567	0.960411
YEATS4	0.747063	0.416404	1.07772	9.50345e-06	0.902188
FAM111B	0.746853	0.167628	1.32608	0.0114983	0.964186
LUM	0.746828	0.365165	1.12849	0.00012546	0.925098
RNGTT	0.746627	0.411373	1.08188	1.27161e-05	0.904028
NAA10	0.746036	0.32852	1.16355	0.000461521	0.921183
DCAF7	0.745657	0.0946545	1.39666	0.024772	0.96991
POLR2J3	0.745563	0.0812499	1.40988	0.0278296	0.939974
IQCE	0.745388	0.505758	0.985019	1.08342e-09	0.806143
SLC15A4	0.745362	0.484219	1.0065	2.21645e-08	0.804565
TAF1B	0.744629	0.359393	1.12986	0.000151593	0.927897
ATP6V0D2	0.744468	0.205128	1.28381	0.00682221	0.958058
DONSON	0.744306	0.452243	1.03637	5.88806e-07	0.86758
PLXDC1	0.744044	0.434572	1.05352	2.45029e-06	0.888133
XRCC4	0.744036	0.370682	1.11739	9.38764e-05	0.924352
WDR76	0.743983	0.402107	1.08586	1.99689e-05	0.9093
PSMD13	0.743874	0.484787	1.00296	1.83018e-08	0.837461
SLC20A1	0.74382	0.385411	1.10223	4.75014e-05	0.917222
CDC5L	0.743817	0.39604	1.09159	2.76595e-05	0.914655
REEP4	0.743519	0.497962	0.989077	2.9467e-09	0.814317
YWHAB	0.743397	0.0942929	1.3925	0.0247886	0.97489
MAP3K8	0.743203	0.36231	1.1241	0.000131141	0.928381
MFAP3	0.742952	0.122176	1.36373	0.018991	0.972956
SERBP1	0.742504	0.407587	1.07742	1.39147e-05	0.904741
MORC4	0.742473	0.513779	0.971168	1.97644e-10	0.779607
HSP90AA1	0.742444	0.384098	1.10079	4.89097e-05	0.915638
TRIO	0.742194	0.311272	1.17312	0.00073621	0.944795
TMEM249	0.742117	0.144509	1.33972	0.0149367	0
JAG2	0.742061	0.396612	1.08751	2.55137e-05	0.908729
YRDC	0.741702	0.539804	0.9436	6.01213e-13	0.652846
ITPA	0.741123	0.495263	0.986983	3.46008e-09	0.810321
BRAP	0.740245	0.288653	1.19184	0.00131471	0.950826
HIST1H3H	0.73997	0.400688	1.07925	1.91432e-05	0.833201
PTPRA	0.739648	0.431004	1.04829	2.6408e-06	0.88506
CXCL8	0.739562	0.159889	1.31924	0.0123993	0.86662
TMEM38B	0.739537	0.459037	1.02004	2.37332e-07	0.860799
FANCL	0.739429	0.402801	1.07606	1.66828e-05	0.904885
GTF3C4	0.739345	0.395273	1.08342	2.53581e-05	0.911927
P4HA3	0.739219	0.372186	1.10625	7.89876e-05	0.908272
TMX1	0.739174	0.149716	1.32863	0.0139802	0.964105
PKM	0.738929	0.00733152	1.47053	0.0477479	0.93185
MRPL3	0.738894	0.222367	1.25542	0.00505146	0.961401
ATP13A2	0.738873	0.485962	0.991784	1.02831e-08	0.827881
ICE1	0.738843	0.172818	1.30487	0.0105162	0.828058
PHF5A	0.738754	0.387085	1.09042	3.83317e-05	0.895186
HCK	0.738734	0.470927	1.00654	6.42745e-08	0.837944
EIF2S1	0.738613	0.483951	0.993276	1.31111e-08	0.831
IRAK2	0.738612	0.357185	1.12004	0.00014743	0.912431
MYC	0.738396	0.462296	1.0145	1.59122e-07	0.856236
CAMSAP1	0.738325	0.517591	0.95906	5.53466e-11	0.761132
CLP1	0.738205	0.46889	1.00752	7.77173e-08	0.839566
SH3KBP1	0.737731	0.171263	1.3042	0.0106943	0.960842
GALNT2	0.737697	0.493887	0.981508	3.02459e-09	0.804982
EME1	0.737683	0.0506483	1.42472	0.035339	0.973953
CACNB3	0.737574	0.441169	1.03398	1.07618e-06	0.875264
AMIGO2	0.737492	0.491197	0.983787	4.38938e-09	0.821418
EPCAM	0.737481	0.383105	1.09186	4.52644e-05	0.893848
RNF24	0.736953	0.412385	1.06152	8.57779e-06	0.897679
RPP38	0.736102	0.192225	1.27998	0.00798544	0.965809
TSFM	0.736013	0.481607	0.990419	1.42541e-08	0.80927
CCAR2	0.735899	0.238005	1.23379	0.00376902	0.82854
NIT2	0.735898	0.240346	1.23145	0.00360781	0.960073
MMGT1	0.735862	0.399458	1.07227	1.80863e-05	0.84974
LARS2	0.735712	0.450823	1.0206	4.15945e-07	0.867173
SRPX2	0.735706	0.341987	1.12942	0.000249857	0.932625
CNIH1	0.735579	0.369721	1.10144	8.12711e-05	0.664742
POLRMT	0.735533	0.306954	1.16411	0.000769013	0.945718
TNFRSF1B	0.735169	0.516385	0.953952	4.51896e-11	0.759649
SULT2B1	0.734706	0.480759	0.988652	1.42404e-08	0.830727
HIST1H2AH	0.734428	0.421039	1.04782	4.36534e-06	0.800659
RHBDF2	0.733743	0.368526	1.09896	8.22699e-05	0.91729
CENPU	0.733582	0.166354	1.30081	0.011252	0.867818
RBM15	0.73317	0.346359	1.11998	0.000203236	0.929294
PLXNC1	0.733121	0.461611	1.00463	1.20832e-07	0.851727
SATB2	0.732977	0.526318	0.939635	3.61184e-12	0.732286
PLAUR	0.73277	0.363775	1.10177	9.9341e-05	0.919186
CHN1	0.732732	0.479092	0.986373	1.4956e-08	0.822013
STAG1	0.732483	0.420373	1.04459	4.22909e-06	0.889399
SHMT2	0.732083	0.510764	0.953402	8.98003e-11	0.764299
ULBP2	0.731818	0.304975	1.15866	0.000778466	0.93073
TTPAL	0.731377	0.479445	0.983309	1.27099e-08	0.7821
ARHGAP8	0.731309	0.443254	1.01936	6.49365e-07	0.764203
AEBP2	0.731288	0.465792	0.996785	6.71785e-08	0.802818
CBX8	0.730688	0.482227	0.979149	8.21558e-09	0.814862
TDO2	0.730445	0.309253	1.15164	0.000676251	0.938949
SNORD30	0.730011	0.484399	0.975623	5.69662e-09	0.408971
EFCAB11	0.729856	0.26477	1.19494	0.00209969	0.873597
SNRNP40	0.729846	0.394979	1.06471	1.93937e-05	0.884421
SEPHS1	0.72979	0.409756	1.04982	7.84373e-06	0.897542
RRP36	0.729326	0.320326	1.13833	0.000474076	0.791539
PDCL	0.729275	0.42322	1.03533	3.00849e-06	0.882999
CDA	0.72917	0.460869	0.997472	1.00043e-07	0.843958
SLC12A8	0.729108	0.450037	1.00818	3.04468e-07	0.847993
PMM2	0.729062	0.0596413	1.39848	0.0327949	0.976519
BAG4	0.728904	0.423302	1.03451	2.94262e-06	0.884391
GPATCH2	0.728792	0.47284	0.984744	2.39477e-08	0.820604
ITGB5	0.728685	0.424106	1.03326	2.74435e-06	0.88099
OVOL1	0.728599	0.291832	1.16537	0.00107723	0.947373
PANK2	0.728578	0.387794	1.06936	2.78589e-05	0.909659
PLAGL2	0.728454	0.36083	1.09608	0.000102876	0.922406
TAF5L	0.728184	0.455029	1.00134	1.74222e-07	0.849512
PARN	0.728116	0.40677	1.04946	8.95638e-06	0.897389
TOR1B	0.728079	0.474323	0.981835	1.87076e-08	0.824402
DESI2	0.727568	0.40077	1.05437	1.27954e-05	0.64724
CRLF3	0.72738	0.278818	1.17594	0.00148171	0.947374
RAD1	0.727324	0.489953	0.964695	1.90753e-09	0.800893
AP2A1	0.727198	0.457764	0.996633	1.22377e-07	0.792742
NRAS	0.727161	0.217858	1.23646	0.00513636	0.955927
ITGA5	0.727085	0.303175	1.151	0.000774634	0.943462
OSER1	0.726828	0.179919	1.27374	0.00919437	0.863905
CD44	0.726746	0.384338	1.06915	3.18342e-05	0.907085
ARMC1	0.726272	0.489122	0.963422	1.94425e-09	0.801764
PSMC3IP	0.725938	0.468131	0.983746	3.41141e-08	0.834913
FGFR4	0.725905	0.449333	1.00248	2.68637e-07	0.851981
RRN3P3	0.725583	0.597759	0.853407	9.42136e-29	0
OSM	0.725544	0.425164	1.02592	2.19998e-06	0.876542
ZFAS1	0.72537	0.502715	0.948025	1.71167e-10	0
DDX55	0.725025	0.392441	1.05761	1.93143e-05	0.882959
CXCL9	0.724549	0.267542	1.18156	0.00188762	0.948801
FTL	0.724362	0.468368	0.980357	2.92427e-08	0.816459
MUC13	0.72419	0.28171	1.16667	0.00133756	0.945141
BZW1	0.724166	0.242435	1.2059	0.00321565	0.953757
GPX8	0.724003	0.341971	1.10603	0.000203685	0.872148
RGS16	0.723673	0.518088	0.929257	5.22869e-12	0.720034
KCTD5	0.723537	0.33115	1.11592	0.000301455	0.930334
NOL10	0.723525	0.281021	1.16603	0.00135213	0.948049
TRUB2	0.72332	0.422695	1.02394	2.40791e-06	0.853039
SOX4	0.723003	0.339179	1.10683	0.000222539	0.926788
PHB	0.722754	0.25614	1.18937	0.00239854	0.95339
ALG8	0.722144	0.302289	1.142	0.000748656	0.940764
MNS1	0.722033	0.363838	1.08023	7.78879e-05	0.916225
PSMA3	0.721622	0.516673	0.926571	5.16413e-12	0.719221
PSENEN	0.72151	0.403106	1.03991	8.94114e-06	0.87352
RMI2	0.721493	0.161734	1.28125	0.0115282	0.857478
LRP11	0.721418	0.203819	1.23902	0.00629977	0.949903
TAF9	0.720999	0.251567	1.19043	0.00260986	0.918417
PCDHB10	0.720724	0.422721	1.01873	2.13501e-06	0.813028
IPO5	0.720599	0.403465	1.03773	8.44918e-06	0.8708
SLC25A39	0.720439	0.531078	0.9098	8.86329e-14	0.575661
FHOD1	0.720297	0.23586	1.20473	0.00356577	0.957463
RBM28	0.720205	0.0964491	1.34396	0.0236341	0.974482
HMGB1	0.720132	0.392236	1.04803	1.67356e-05	0.878248
ZNF7	0.719568	0.438983	1.00015	4.99831e-07	0.862385
PCDHB2	0.719539	0.492798	0.94628	4.97983e-10	0.700529
GNA12	0.719434	0.500489	0.938378	1.1925e-10	0.762903
TICRR	0.719318	0.51556	0.923076	4.54229e-12	0.0647664
PURB	0.718899	0.387842	1.04996	2.08008e-05	0.879911
COL18A1	0.71884	0.390533	1.04715	1.77543e-05	0.897314
GXYLT2	0.718717	0.282992	1.15444	0.00122537	0.860545
SET	0.718705	0.479281	0.95813	4.01854e-09	0.798792
DNMT3B	0.718617	0.484988	0.952246	1.65346e-09	0.794529
PIEZO1	0.718601	0.0530788	1.38412	0.0343209	0.936958
ZNF777	0.718329	0.401358	1.0353	8.92388e-06	0.815541
CTSL	0.718298	0.155127	1.28147	0.0124249	0.888354
GTF2H2	0.718114	0.408978	1.02725	5.29032e-06	0.794026
NEK6	0.718102	0.258004	1.1782	0.00222054	0.939479
RNF6	0.717556	0.173185	1.26193	0.00978023	0.965697
ITGB1BP1	0.717441	0.325231	1.10965	0.000336794	0.933607
ECD	0.717046	0.446844	0.987247	1.9796e-07	0.851888
H2BFS	0.716331	0.520081	0.912581	8.42486e-13	0
NOD1	0.716269	0.368681	1.06386	5.37094e-05	0.912364
GFM1	0.716256	0.389785	1.04273	1.70772e-05	0.902718
TP53I11	0.715803	0.349407	1.0822	0.000128641	0.918448
ZNF92	0.715647	0.208831	1.22246	0.00564777	0.952279
MOCOS	0.715102	0.415439	1.01477	2.90868e-06	0.880064
ZNF232	0.714974	0.373446	1.0565	4.07656e-05	0.911591
RAPGEF5	0.714915	0.378557	1.05127	3.10236e-05	0.879417
CDC23	0.714877	0.392635	1.03712	1.37339e-05	0.896577
SRSF2	0.714755	0.128285	1.30123	0.0169087	0.848799
SNRPC	0.714493	0.457417	0.97157	5.11296e-08	0.826873
EIF2B2	0.714411	0.469725	0.959096	1.04951e-08	0.811531
PCDHB9	0.714398	0.37823	1.05057	3.11136e-05	0.881541
CTSK	0.714101	0.442778	0.985425	2.48983e-07	0.846386
HSPB1	0.714071	0.406447	1.02169	5.37569e-06	0.885806
YWHAZ	0.713976	0.131408	1.29654	0.0163028	0.969011
CREM	0.713827	0.409022	1.01863	4.43106e-06	0.883919
FOXK2	0.713817	0.417427	1.01021	2.35485e-06	0.875598
YME1L1	0.713727	0.487515	0.939939	6.25218e-10	0.776065
DENND1A	0.713643	0.412178	1.01511	3.48872e-06	0.876687
RNF19B	0.713523	0.329691	1.09736	0.000268992	0.924637
EIF1AD	0.713206	0.473769	0.952644	5.28008e-09	0.736945
USP13	0.712907	0.472784	0.95303	5.9206e-09	0.805029
TXNDC9	0.712826	0.210605	1.21505	0.00540462	0.958643
RPS21	0.712778	0.505564	0.919992	1.56298e-11	0.723659
TSEN34	0.712569	0.408507	1.01663	4.36547e-06	0.884184
TCF20	0.712385	0.0490469	1.37572	0.0353015	0.976153
NRBP1	0.712261	0.301607	1.12292	0.000675166	0.940831
CORO7-PAM16	0.712126	0.112067	1.31219	0.0200182	0.0627945
HTATSF1	0.71199	0.423437	1.00054	1.32403e-06	0.870905
PIBF1	0.711951	0.41005	1.01385	3.79973e-06	0.874534
PRRT3-AS1	0.711613	0.171556	1.25167	0.00980674	0.196634
RGS1	0.711485	0.456062	0.966908	4.77453e-08	0.822547
C15orf39	0.711223	0.266003	1.15644	0.00174231	0.944376
SLC25A43	0.710808	0.0840789	1.33754	0.0262223	0.968475
UBQLN1	0.710609	0.307839	1.11338	0.000544248	0.92335
POTEE	0.710114	0.141617	1.27861	0.014357	0.905082
MSL3P1	0.710007	0.247655	1.17236	0.00261419	0
MTX1	0.709884	0.2869	1.13287	0.00100416	0.942971
BAZ1B	0.709775	0.146553	1.273	0.013513	0.967564
PKNOX1	0.709574	0.418765	1.00038	1.73288e-06	0.87505
LEPROTL1	0.709458	0.32745	1.09146	0.000272626	0.928059
CAPG	0.708907	0.437887	0.979927	2.9491e-07	0.84502
NEIL2	0.708813	0.422138	0.995488	1.25929e-06	0.843418
CBWD1	0.708352	0.488207	0.928498	2.85429e-10	0.62702
GLRX3	0.708273	0.495531	0.921014	6.78926e-11	0.680731
BRCC3	0.708105	0.209324	1.20689	0.0053941	0.956711
CASP8AP2	0.708075	0.439416	0.976734	2.39581e-07	0.843829
TIMM23	0.70805	0.375255	1.04085	3.04616e-05	0.846568
HIST1H3J	0.707923	0.213596	1.20225	0.00500276	0.925065
NRP1	0.707545	0.434227	0.980862	3.89916e-07	0.846736
LIPA	0.707511	0.316888	1.09813	0.000385295	0.929945
AMMECR1	0.707442	0.173708	1.24118	0.00938095	0.963184
NRIP1	0.707388	0.299179	1.1156	0.000682698	0.935591
PAPOLG	0.707069	0.438082	0.976055	2.57668e-07	0.850156
LOC653513	0.707069	0.46688	0.947257	7.93906e-09	0
HAPLN3	0.706972	0.408687	1.00526	3.39497e-06	0.851259
GATAD2A	0.706716	0.44408	0.969352	1.33491e-07	0.840561
CCDC6	0.706679	0.302155	1.1112	0.000617203	0.936702
QPCT	0.706498	0.365742	1.04726	4.83138e-05	0.906923
LAGE3	0.706224	0.358707	1.05374	6.80408e-05	0.89535
LOC284930	0.70622	0.332005	1.08043	0.000216579	0
TRMT12	0.706059	0.443186	0.968932	1.40702e-07	0.840196
CTSD	0.705919	0.510648	0.901189	1.38615e-12	0.690257
PDCL3	0.705832	0.468788	0.942876	5.34476e-09	0.74212
PRR5	0.705775	0.461736	0.949814	1.44197e-08	0.790938
ZBTB45	0.705725	0.382609	1.02884	1.86225e-05	0.866134
WASH3P	0.705687	0.0398349	1.37154	0.0377813	0.92101
ESYT1	0.705593	0.21078	1.20041	0.00519207	0.948611
JMJD8	0.705555	0.0639335	1.34718	0.0311413	0.959395
PRPF3	0.705329	0.022051	1.38861	0.0430508	0.978557
ARMC10	0.705329	0.363379	1.04728	5.28285e-05	0.88971
PRR11	0.7053	0.112714	1.29789	0.0196607	0.969597
PRELID1	0.705235	0.113241	1.29723	0.0195497	0.959776
WRNIP1	0.705234	0.384712	1.02576	1.6146e-05	0.896931
XRCC2	0.705225	0.145604	1.26485	0.0135146	0.966298
PYCARD	0.705125	0.171753	1.2385	0.00956701	0.962562
CLEC4A	0.70494	0.512895	0.896984	6.2709e-13	0.653281
EED	0.704685	0.367544	1.04183	4.19118e-05	0.907409
HNRNPU	0.704656	0.404032	1.00528	4.34595e-06	0.87568
RANBP9	0.704605	0.476201	0.933009	1.48204e-09	0.78196
MAGI2-AS3	0.704318	0.160836	1.2478	0.0110856	0
IL13RA2	0.704132	0.472941	0.935324	2.38136e-09	0.792998
DRAP1	0.70408	0.36291	1.04525	5.23638e-05	0.908366
PLEKHG2	0.704019	0.291017	1.11702	0.00083469	0.918511
CCL4L1	0.703711	0.187926	1.2195	0.00749356	0.80474
FOXC1	0.703296	0.320906	1.08569	0.000312412	0.92629
SURF6	0.702774	0.384983	1.02056	1.46204e-05	0.871131
AGAP2-AS1	0.702738	0.0101021	1.39537	0.0467509	0.180605
RBM14	0.702642	0.378927	1.02636	2.09792e-05	0.89092
CRABP2	0.702577	0.4805	0.924655	5.62258e-10	0.769589
SP3	0.702369	0.36733	1.03741	3.97663e-05	0.904879
PAQR3	0.702293	0.400756	1.00383	4.99855e-06	0.879377
ZNF485	0.702265	0.301483	1.10305	0.000594049	0.905606
CD86	0.702133	0.242716	1.16155	0.00274051	0.949766
TSNAX	0.702013	0.353764	1.05026	7.7835e-05	0.912811
SMARCC1	0.701812	0.369212	1.03441	3.53897e-05	0.902754
CCDC43	0.7017	0.134284	1.26912	0.0153589	0.961612
IARS2	0.701677	0.441615	0.961738	1.23515e-07	0.838013
ACBD6	0.701111	0.193665	1.20856	0.00676951	0.950666
DPP3	0.701084	0.375748	1.02642	2.4039e-05	0.890404
TSPAN14	0.700962	0.321423	1.0805	0.000294822	0.924711
LBR	0.700742	0.391964	1.00952	8.66934e-06	0.885248
DUSP11	0.70071	0.305694	1.09573	0.000507565	0.931926
ENY2	0.700578	0.144364	1.25679	0.0135617	0.968032
YIF1A	0.70047	0.442523	0.958416	1.02408e-07	0.836068
HCFC1	0.700387	0.146153	1.25462	0.0132562	0.966529
CCDC18	0.699894	0.343602	1.05619	0.000118063	0.896119
ZNF286B	0.699862	0.304976	1.09475	0.000513381	0.727539
EIF2AK2	0.699778	0.324924	1.07463	0.000253331	0.926586
HIST1H2BC	0.699693	0.436216	0.96317	1.94085e-07	0.778908
CLDN2	0.698987	0.304583	1.09339	0.000513581	0.914294
GK	0.698601	0.457318	0.939883	1.38848e-08	0.796277
KLF16	0.69855	0.0445096	1.35259	0.0363183	0.969937
GZF1	0.698402	0.370257	1.02655	3.02656e-05	0.873695
FARSB	0.698395	0.502676	0.894114	2.67424e-12	0.627694
POLR1E	0.698195	0.324979	1.07141	0.000245786	0.927013
CCL3L1	0.698114	0.481962	0.914265	2.44861e-10	0.162032
TMEM117	0.697355	0.369126	1.02558	3.12532e-05	0.878631
PXDN	0.697121	0.451805	0.942438	2.55216e-08	0.785953
SMG9	0.696929	0.179928	1.21393	0.00823993	0.894676
IMPA1	0.696881	0.400428	0.993334	4.07837e-06	0.875347
RABEPK	0.696651	0.486105	0.907198	8.8682e-11	0.74775
NUP43	0.696535	0.493007	0.900063	1.97873e-11	0.717592
DGUOK	0.696421	0.263101	1.12974	0.00163268	0.945319
SFXN4	0.6963	0.298948	1.09365	0.000593548	0.923669
DLEU1	0.696001	0.141022	1.25098	0.0139715	0.963679
STK35	0.695951	0.439942	0.95196	9.92487e-08	0.788857
PLAA	0.69587	0.429562	0.962177	3.03197e-07	0.843721
TNS4	0.695848	0.228041	1.16366	0.00355255	0.952613
LUZP6	0.695767	0.22896	1.16257	0.00348583	0.745508
LINC00294	0.695348	0.157399	1.2333	0.0112952	0.296825
PTPRG	0.695261	0.293163	1.09736	0.000701637	0.933947
RPA1	0.6948	0.507486	0.882114	3.59345e-13	0.673746
SIKE1	0.694607	0.215073	1.17414	0.00452527	0.944328
GORAB	0.694572	0.309455	1.07969	0.000407986	0.884174
PAN3-AS1	0.694085	0.153028	1.23514	0.0119267	0.146477
EDEM2	0.694076	0.357275	1.03088	5.36638e-05	0.899729
GDPD5	0.694073	0.445487	0.94266	4.44041e-08	0.818055
AVL9	0.694031	0.0143191	1.37374	0.0453651	0.972972
SNRPA1	0.693745	0.224053	1.16344	0.00379271	0.955331
TFPT	0.693585	0.443825	0.943344	5.24381e-08	0.818572
ZBTB41	0.693425	0.295164	1.09169	0.000643567	0.923743
SNAPC1	0.692833	0.459152	0.926515	6.20892e-09	0.794631
COL5A1	0.692773	0.353109	1.03244	6.40122e-05	0.906572
HNRNPR	0.692674	0.336854	1.04849	0.000135932	0.896587
URI1	0.692601	0.308694	1.07651	0.000406325	0.737349
HPDL	0.692345	0.294272	1.09042	0.000652359	0.914627
PLA2G2A	0.692293	0.510948	0.873637	7.30491e-14	0.642602
KIF21B	0.692024	0.34994	1.03411	7.34151e-05	0.90274
EEFSEC	0.691872	0.409356	0.974388	1.5876e-06	0.839754
WDR36	0.691571	0.295594	1.08755	0.000619188	0.921154
SMARCA4	0.691338	0.377933	1.00474	1.53597e-05	0.887231
CSPP1	0.690828	0.426832	0.954823	2.9149e-07	0.84641
MALL	0.690748	0.0497845	1.33171	0.0346696	0.973726
ABHD13	0.690706	0.284658	1.09675	0.0008561	0.927965
PCDHB13	0.690441	0.361371	1.01951	3.91714e-05	0.900655
RELB	0.690321	0.394997	0.985646	4.61843e-06	0.872509
HIST1H2AE	0.690301	0.359599	1.021	4.29158e-05	0.860538
EMILIN2	0.689846	0.312593	1.0671	0.000338381	0.929593
PTPN11	0.689494	0.46889	0.910098	9.02089e-10	0.767661
CWF19L1	0.689003	0.292705	1.0853	0.000655382	0.935642
SSH1	0.688714	0.35927	1.01816	4.17866e-05	0.899545
ADPGK	0.688698	0.401084	0.976311	2.68993e-06	0.869641
NSMF	0.688679	0.00298872	1.37437	0.0490097	0.577818
KCNJ2	0.688625	0.457799	0.919451	4.99966e-09	0.780239
LOXL2	0.688335	0.222645	1.15403	0.00376731	0.950325
EPHA2	0.688329	0.365059	1.0116	3.00224e-05	0.896824
DOCK4	0.688198	0.34008	1.03632	0.00010677	0.911626
DHX34	0.688197	0.390655	0.985739	5.80742e-06	0.883713
WBP11	0.687713	0.298779	1.07665	0.00052903	0.932576
FAF2	0.687673	0.261419	1.11393	0.00156693	0.930651
NTMT1	0.687442	0.117201	1.25768	0.0181379	0.771139
LRRC42	0.687246	0.407691	0.966802	1.448e-06	0.853932
RNF213	0.687102	0.438403	0.935802	6.13038e-08	0.736026
THBS1	0.686966	0.292321	1.08161	0.000645475	0.932061
NPAT	0.686826	0.272018	1.10163	0.00117349	0.939662
PNPO	0.686791	0.0340417	1.33954	0.0391907	0.975392
BHLHE41	0.686753	0.442237	0.93127	3.69611e-08	0.764102
GNA15	0.686632	0.47339	0.899874	2.772e-10	0.743663
RBM48	0.686441	0.235945	1.13694	0.00282207	0.819952
GNB4	0.686073	0.395664	0.976482	3.65144e-06	0.842417
MRPS2	0.686009	0.386718	0.985301	7.04064e-06	0.879143
PSMD8	0.685907	0.468674	0.903139	6.07206e-10	0.757924
TAF6	0.685871	0.152074	1.21967	0.011791	0.96359
ZKSCAN5	0.685831	0.415882	0.955781	6.37608e-07	0.828159
MPV17	0.685805	0.400604	0.971006	2.44098e-06	0.863686
UBIAD1	0.685766	0.351115	1.02042	5.91056e-05	0.907336
ZNF644	0.685605	0.250607	1.1206	0.00200752	0.932266
ADAMTS2	0.685333	0.282721	1.08795	0.000849058	0.935113
CDK16	0.68508	0.369341	1.00082	2.11237e-05	0.85297
MED21	0.685066	0.376048	0.994084	1.3923e-05	0.806598
ZNF35	0.684934	0.354651	1.01522	4.81296e-05	0.904675
NCL	0.684821	0.385986	0.983657	7.07179e-06	0.876164
ITGA11	0.684816	0.35069	1.01894	5.89214e-05	0.881191
QSOX2	0.684502	0.340099	1.0289	9.80211e-05	0.889112
GRK6	0.684482	0.438758	0.930206	4.77158e-08	0.801798
AFAP1	0.684458	0.375086	0.993831	1.44942e-05	0.871373
PDS5A	0.684369	0.224312	1.14443	0.00355017	0.948631
CLCN5	0.684256	0.488574	0.879937	7.20286e-12	0.695208
LAIR2	0.684217	0.258342	1.11009	0.00163881	0.94222
FBXO41	0.684045	0.445145	0.922945	2.00026e-08	0.742174
CD300A	0.683995	0.484343	0.883647	1.88449e-11	0.714562
EXOC5	0.683865	0.408501	0.959229	1.12989e-06	0.850226
S100A2	0.683768	0.51852	0.849015	5.06194e-16	0.511333
DEDD2	0.683565	0.47459	0.89254	1.4445e-10	0.682533
SLC25A19	0.683453	0.363336	1.00357	2.85742e-05	0.871195
MTHFD2	0.683334	0.458592	0.908076	2.53282e-09	0.772117
TM6SF1	0.683244	0.324817	1.04167	0.000186868	0.915276
ASS1	0.683109	0.593134	0.773085	4.42245e-50	0.436821
NT5E	0.682969	0.437466	0.928472	4.96803e-08	0.808811
LY75	0.682867	0.22422	1.14151	0.00352127	0.939624
UBE3C	0.682667	0.454408	0.910925	4.57913e-09	0.767872
[truncated: 3,194 more rows]
