# Supplementary material for: LPCAT1 enhances the invasion and migration in gastric cancer: Based on computational biology methods and in vitro experiments
Source: Cancer Med. 2023 May 15;12(12):13438–54. doi: 10.1002/cam4.5991 (PMC10315734; doi:10.1002/cam4.5991)
Supplement: Supplementary file 6 — Table S5. [file CAM4-12-13438-s002.xlsx]

## Sheet: Sheet1
Clinical parameters	N	mean±sd		t/F	P
age
>60	81	6.7778	3.47131	1.257	0.211
<=60	107	6.1495	3.33592
tissue
tumor	179	6.9665	3.14785	22.616	<0.001
non-tumor	147	1.2313	1.14717
gender
male	140	6.4786	3.36821	0.401	0.699
female	48	6.25	3.52197
grade
G1-G2	84	7.4881	3.25426	-0.772	0.441
G3-G4	64	7.0938	2.82685
M
M0	174
M1	0
N
N0	65	6.2923	2.93536	1.893	0.06
N1-N3	109	7.211	3.18873
T
T1-T2	54	6.3889	2.88403	1.362	0.175
T3-T4	120	7.0833	3.20866
stage
I-II	155	6.8968	3.1067	-0.349	0.728
III-IV	19	6.6316	3.30337
