# Supplementary material for: LPCAT1 enhances the invasion and migration in gastric cancer: Based on computational biology methods and in vitro experiments
Source: Cancer Med. 2023 May 15;12(12):13438–54. doi: 10.1002/cam4.5991 (PMC10315734; doi:10.1002/cam4.5991)
Supplement: Supplementary file 7 — Table S6. [file CAM4-12-13438-s003.xlsx]

## Sheet: Sheet1
REACTOME_ACYL_CHAIN_REMODELLING_OF_PC	REACTOME_ACYL_CHAIN_REMODELLING_OF_PG	REACTOME_SYNTHESIS_OF_PA	REACTOME_SYNTHESIS_OF_PC	REACTOME_GLYCEROPHOSPHOLIPID_BIOSYNTHESIS	REACTOME_PHOSPHOLIPID_METABOLISM	REACTOME_INNATE_IMMUNE_SYSTEM	REACTOME_METABOLISM_OF_LIPIDS	REACTOME_NEUTROPHIL_DEGRANULATION
http://www.gsea-msigdb.org/gsea/msigdb/cards/REACTOME_ACYL_CHAIN_REMODELLING_OF_PC	http://www.gsea-msigdb.org/gsea/msigdb/cards/REACTOME_ACYL_CHAIN_REMODELLING_OF_PG	http://www.gsea-msigdb.org/gsea/msigdb/cards/REACTOME_SYNTHESIS_OF_PA	http://www.gsea-msigdb.org/gsea/msigdb/cards/REACTOME_SYNTHESIS_OF_PC	http://www.gsea-msigdb.org/gsea/msigdb/cards/REACTOME_GLYCEROPHOSPHOLIPID_BIOSYNTHESIS	http://www.gsea-msigdb.org/gsea/msigdb/cards/REACTOME_PHOSPHOLIPID_METABOLISM	http://www.gsea-msigdb.org/gsea/msigdb/cards/REACTOME_INNATE_IMMUNE_SYSTEM	http://www.gsea-msigdb.org/gsea/msigdb/cards/REACTOME_METABOLISM_OF_LIPIDS	http://www.gsea-msigdb.org/gsea/msigdb/cards/REACTOME_NEUTROPHIL_DEGRANULATION
PLA2G10	PLA2G10	AGPAT4	SLC44A1	AGK	MTMR7	FGR	NFYA	FGR
LPCAT2	CRLS1	PLA2G10	CHAT	OSBPL5	GDE1	CFH	CYP51A1	FUCA2
PLA2G3	PLA2G3	PLD1	CSNK2A2	AGPAT4	AGK	FUCA2	MTMR7	ENPP4
PLA2G4C	PLA2G4A	DDHD2	STARD7	DGAT2	PIK3C2A	ENPP4	NDUFAB1	AOC1
LPCAT3	PLA2G2D	DDHD1	ACHE	PLA2G10	OSBPL5	AOC1	ACSM3	MPO
PLA2G4A	LPGAT1	GPD2	CHKB	SLC44A1	AGPAT4	CASP10	CREBBP	ITGAL
PLA2G2D	PLA2G12A	PLA2G4A	CSNK2A1	CHAT	PNPLA6	SARM1	TSPOAP1	LAMP2
PLBD1	PLA2G5	GNPAT	LPIN2	CSNK2A2	PI4K2B	CREBBP	PON1	ALDH3B1
PLA2G12A	PLA2R1	PLA2G2D	PCYT1B	MGLL	INPP4A	MPO	CROT	PSMB1
PLA2G5	LPCAT1	GPAM	CHKA	PLD1	PIK3CB	ITGAL	ABCB4	MGST1
PNPLA8	PLA2G2F	PLA2G12A	CHPT1	STARD7	PLEKHA5	LAMP2	GDE1	PGLYRP1
MBOAT2	PLA2G4D	PLA2G5	BCHE	HADHA	DGAT2	MAP3K14	OSBPL7	MMP25
PLA2R1	PLA2G4F	PLD2	SLC44A2	CPNE3	MTMR1	ALDH3B1	AGK	PRSS3
LPCAT1	PLA2G1B	GPAT3	LPIN3	DDHD2	PLA2G10	NOS2	ALDH3B1	PLAUR
PLA2G2F	LPCAT4	MIGA2	PEMT	ACHE	SLC44A1	PSMB1	ARSD	TYROBP
PLA2G4D	PLA2G2A	GPD1L	CEPT1	PGS1	CHAT	MGST1	PNPLA4	LTF
PLB1	PLA2G2E	PLA2R1	LPIN1	LPCAT2	CSNK2A2	PGLYRP1	MED24	ALOX5
PLA2G4F	PLA2G4B	LPCAT1	SLC44A5	CRLS1	MGLL	MMP25	STARD3NL	MVP
PLA2G1B		AGPAT5	PCTP	PITPNM2	PLD1	MASP2	ABHD5	DNASE1L1
LPCAT4		GPAT4	SLC44A3	OSBPL8	PIK3C3	PRSS3	PIK3C2A	CAPN1
PLAAT3		PLA2G2F	LPCAT1	PITPNM3	SYNJ2	CD4	MBTPS2	ACP3
TMEM86B		PLA2G4D	ABHD3	PLA2G3	STARD7	BTK	NR1H4	SLC11A1
PLA2G6		AGPAT3	PCYT1A	CHKB	HADHA	FYN	ELOVL5	SERPINB1
PLA2G4E		ACP6	MFSD2A	PNPLA3	CPNE3	RNF216	ALOX5	ERP44
PLA2G2A		ALPI	PHOSPHO1	ABHD4	DDHD2	PLAUR	DPEP1	DERA
PLA2G2E		LIPH	SLC44A4	DDHD1	MTMR2	TYROBP	AGPS	RNASET2
PLA2G4B		GPD1	CSNK2B	CPNE6	ACHE	LTF	CYP24A1	CD44
		AGPAT2	STARD10	CSNK2A1	PGS1	ALOX5	OSBPL5	TNFRSF1B
		PLA2G1B		CDS2	LPCAT2	PSMC4	ALAS1	GRN
		LCLAT1		LPIN2	CRLS1	MVP	NR1H3	LRRC7
		LPCAT4		TAFAZZIN	PITPNM2	POLR3B	AGPAT4	ATP6V0A1
		PLD6		PCYT1B	OSBPL8	DNASE1L1	PNPLA6	VCL
		MIGA1		PLA2G15	PITPNM3	CAPN1	CYP46A1	TIMP2
		GPAT2		CDIPT	PLA2G3	ACP3	PI4K2B	AGA
		PLA2G2A		PLD3	SBF1	WAS	INPP4A	HEXB
		PLA2G2E		PLA2G4C	CHKB	SLC11A1	MED17	CYBA
		LIPI		PTPMT1	MTMR3	MRE11	HEXB	HEBP2
		AGPAT1		PITPNM1	PNPLA3	SERPINB1	PIK3CB	SERPINB3
		PLA2G4B		CHKA	ABHD4	C8B	PLEKHA5	GDI2
				CHPT1	DDHD1	ERP44	MSMO1	ATP11B
				LPCAT3	CPNE6	BIRC3	THRAP3	SLC2A3
				BCHE	CSNK2A1	DERA	GALC	ACAA1
				GPD2	CDS2	RNASET2	TBXAS1	CTSA
				PLA2G4A	LPIN2	CD44	ACAA1	CNN2
				GNPAT	BMX	TNFRSF1B	ARSF	CDK13
				PLA2G2D	MTMR8	GRN	DGAT2	PKM
				GPAM	TAFAZZIN	LRRC7	SPHK2	RHOA
				PLBD1	PCYT1B	GAB2	MED29	ROCK1
				LPGAT1	GDPD3	ATP6V0A1	AHRR	ATP11A
				PLA2G12A	VAC14	MAP2K3	MTMR1	KCNAB2
				MBOAT7	PLA2G15	VCL	CTSA	RAB27A
				GPCPD1	CDIPT	TIMP2	FAR2	STK10
				PLAAT1	MTMR9	AGA	ME1	AP1M1
				PLA2G5	PLD3	C6	NFYC	PLD1
				PLD2	PLA2G4C	PSMA4	ELOVL1	RAB7A
				SLC44A2	PLEKHA4	LCP2	IDI1	TOLLIP
				LPIN3	PIK3R2	ATP6V1H	PLPP1	XRCC5
				PEMT	PIK3CG	HEXB	ACSL4	CEACAM1
				PLAAT4	PLEKHA8	MAPK9	RORA	PGM1
				PLAAT2	PIP5K1B	PIK3CB	PLA2G10	PSEN1
				CEPT1	PLEKHA1	CYBA	SLC44A1	HSP90AA1
				LPIN1	MTMR4	HEBP2	GBA2	PTPRC
				PNPLA8	INPP4B	SIKE1	CHAT	PKP1
				SLC44A5	PTPMT1	CUL1	CSNK2A2	PPIE
				SELENOI	PITPNM1	CYFIP2	OSBPL3	GSTP1
				HADHB	CHKA	TAB2	PRKACA	RAB10
				GPAT3	CHPT1	SERPINB3	ALDH3A2	CD59
				ETNK1	LPCAT3	GDI2	SREBF1	FCN1
				PCTP	FIG4	ATG5	ACADVL	SCAMP1
				SLC44A3	BCHE	ATP11B	ABCB11	CPNE3
				MBOAT2	PIKFYVE	POLR3E	PTGS2	B4GALT1
				ETNK2	GPD2	SLC2A3	MGLL	CEACAM6
				OSBPL10	PLEKHA3	ACAA1	HACD3	HUWE1
				PLA1A	PLA2G4A	NCKAP1	ACAT1	FTL
				AWAT2	GNPAT	ELMO2	PLD1	DYNLL1
				MIGA2	PLA2G2D	CASP8	ACACB	LYZ
				GPD1L	PIK3R3	CTSA	ACER3	CMTM6
				PLA2R1	RAB14	CNN2	PIK3C3	SNAP23
				LPCAT1	GPAM	MAP2K4	SYNJ2	UNC13D
				AGPAT5	PLBD1	PRKCQ	OSBPL6	ADA2
				PTDSS1	PIK3CA	CDK13	LIPE	CRISP3
				ABHD3	OCRL	PKM	FDFT1	HSP90AB1
				GPAT4	LPGAT1	RHOA	LRP2	DSP
				PLA2G2F	PLA2G12A	ROCK1	AACS	RAB18
				PLA2G4D	MBOAT7	MEF2A	SMARCD3	SNAP29
				AGPAT3	GPCPD1	OTUD5	OXCT1	MAPK1
				PCYT1A	PLAAT1	ATP11A	SLC27A5	CYB5R3
				ACP6	PLA2G5	RASGRP2	STARD7	TOM1
				ALPI	PLD2	PSME4	SLCO1A2	ARSA
				CDS1	SLC44A2	KCNAB2	NCOA1	SYNGR1
				PLB1	PNPLA7	RAB27A	HADHA	CTSG
				LIPH	INPP5K	CDC42	AKR1B1	PYGL
				ETNPPL	LPIN3	RPS6KA2	CPNE3	ATP6V1D
				PLD4	TPTE2	PRKACA	DDHD2	MMP9
				GPD1	PEMT	UBE2D1	HSD17B2	PYGB
				PLAAT5	PIK3C2B	NFATC3	ACOX3	DNAJC5
				MFSD2A	PLAAT4	STK10	MTMR2	CTSZ
				PLA2G4F	PLAAT2	FBXW11	HSD17B14	SIRPB1
				AGPAT2	SBF2	AP1M1	ACHE	BPI
				PLA2G1B	CEPT1	ALPK1	PGS1	CST3
				MBOAT1	ARF3	TXK	LPCAT2	VAPA
				LCLAT1	LPIN1	ACTB	CRLS1	PGRMC1
				PHOSPHO1	PNPLA8	PLD1	SPTLC1	MAGT1
				PTDSS2	SLC44A5	RAB7A	CERS4	GLA
				LPCAT4	SELENOI	ICAM3	PITPNM2	DNAJC3
				PLAAT3	HADHB	MAP2K7	OSBPL8	OLFM4
				PNPLA2	GPAT3	NFKB2	PITPNM3	PSMD7
				CPNE7	PIK3C2G	PAK3	PTGS1	COTL1
				PLD6	ETNK1	UBE2K	CRAT	CRISPLD2
				TMEM86B	MTMR6	PIK3C3	ACOT7	CPPED1
				MIGA1	PCTP	ITCH	SCD	HMOX2
				PITPNB	PIK3R5	BPIFB2	HSD3B7	PYCARD
				DGAT2L6	SLC44A3	TOLLIP	TECR	VPS35L
				PLA2G6	PI4KB	XRCC5	MED15	CTSH
				DGAT1	PIP5K1A	CEACAM1	GGT5	ATP8B4
				PCYT2	ARF1	PGM1	GGT1	GSDMD
				GPAT2	MBOAT2	DNM2	SLC25A1	ASAH1
				PLA2G4E	ETNK2	CPB2	PLA2G3	MAN2B1
				PLA2G2A	PLEKHA6	PSEN1	CYP2D6	RETN
				PLA2G2E	RAB5A	HSP90AA1	SBF1	GPI
				LIPI	OSBPL10	CFHR2	CHKB	CD33
				AGPAT1	PLA1A	MEF2C	MCAT	SIGLEC5
				SLC44A4	PIK3R1	PTPRC	ARSA	RAB3D
				CSNK2B	TNFAIP8	PKP1	TSPO	RAB3A
				CPNE1	AWAT2	CYLD	MTMR3	PDAP1
				STARD10	MIGA2	PPIE	PNPLA5	IMPDH1
				PISD	INPP5E	GSTP1	PNPLA3	PSMA2
				PLA2G4B	MTMR12	APOB	SLC25A17	TSPAN14
					PIP4K2A	RAB10	EP300	PSMD3
					GPD1L	CD59	CERK	P2RX1
					PLA2R1	FCN1	ABHD4	KPNB1
					LPCAT1	SCAMP1	DDHD1	PSMD11
					GDPD1	CPNE3	SPTLC2	RAB5C
					AGPAT5	B4GALT1	LGMN	VAT1
					PI4K2A	CEACAM6	SLC10A1	ALDOC
					PTDSS1	LAT2	CPNE6	LAMTOR3
					ABHD3	HUWE1	SEC23A	NFKB1
					GDPD5	FTL	TRIB3	MANBA
					GPAT4	PSMC5	CSNK2A1	BST1
					PLA2G2F	PTPN4	CDS2	CTSC
					SYNJ1	DEFB127	ACOT8	HSPA8
					PLA2G4D	MAVS	VAPA	FOLR3
					AGPAT3	DYNLL1	LPIN2	COMMD9
					PCYT1A	P2RX7	STS	TCIRG1
					ACP6	NOS1	TBL1X	MLEC
					TNFAIP8L2	IRAK3	ABCD1	BIN2
					ALPI	LYZ	BMX	LTA4H
					CDS1	CD209	MTMR8	CAND1
					PTPN13	NLRC4	TAFAZZIN	RAB5B
					MTMR14	CMTM6	PCYT1B	PTPN6
					PLB1	NLRP1	GLA	FRK
					LIPH	PSME1	GDPD3	MAPK14
					ETNPPL	SNAP23	VAC14	VNN1
					ENPP6	UNC13D	SMPD3	TMEM30A
					INPPL1	ADA2	PLA2G15	FAF2
					PIP4P1	MAP3K1	FA2H	ARSB
					PLD4	PSMD5	MLYCD	NIT2
					PIP4K2C	TREM2	ABCC1	ARMC8
					MTMR10	CRISP3	UBE2I	ACTR1B
					GPD1	NCR2	CDIPT	PSMD14
					PLAAT5	HSP90AB1	ACSBG1	GCA
					RAB4A	ITPR3	DECR1	QPCT
					MFSD2A	DSP	SQLE	QSOX1
					PLA2G4F	ABL1	MTMR9	RAP1A
					INPP5D	RAB18	ASAH1	LAMTOR2
					PLEKHA2	MYO9B	LHB	CD58
					AGPAT2	PSMD8	MED25	PADI2
					PLA2G1B	CDC34	MED26	PRDX6
					MTM1	POLR2E	PLD3	CHRNB4
					PIK3CD	SNAP29	PIAS4	CTSD
					PTEN	MAPK1	PRKD2	MMP8
					MBOAT1	POLR2F	PLIN3	TTR
					LCLAT1	CYB5R3	SULT2A1	IRAG2
					PHOSPHO1	TOM1	PLA2G4C	ARG1
					PTDSS2	HMOX1	PLEKHA4	VAMP8
					LPCAT4	ARSA	PIK3R2	STBD1
					PLAAT3	SYNGR1	PIK3CG	RAB14
					RUFY1	TAB1	PON3	NPC2
					PNPLA2	MYH9	PON2	YPEL5
					CPNE7	GRAP2	CAV1	CYSTM1
					PLD6	NCF4	PLEKHA8	APAF1
					TMEM86B	EP300	MOGAT3	EPX
					MIGA1	POLR3H	NRF1	A1BG
					PITPNB	CTSG	AHR	CAT
					TNFAIP8L3	PYGL	PRKAG2	PLAU
					DGAT2L6	PSMC6	PTGR1	HVCN1
					PLA2G6	ATP6V1D	PIP5K1B	PRDX4
					DGAT1	PSMA3	PTGDS	ADGRE5
					INPP5J	LGMN	PHYH	ARHGAP9
					TNFAIP8L1	CHGA	CUBN	NCKAP1L
					PCYT2	PSMC1	PLEKHA1	RAB9B
					PIP5K1C	RPS6KA5	ACBD5	TNFAIP6
					GPAT2	PSMB5	MTMR4	RAP2C
					PLA2G4E	PSMA6	KPNB1	SLPI
					PLA2G2A	NFKBIA	MED13	ATP8A1
					PLA2G2E	PSME2	MED31	CEACAM8
					LIPI	MMP9	HSD17B1	SERPINB6
					PIK3R4	PYGB	ALOX12	C3
					INPP5F	NFATC2	ABCC3	CD93
					AGPAT1	DNAJC5	DHRS7B	CFP
					SLC44A4	CTSZ	INPP4B	RAP1B
					CSNK2B	PSMA7	PPARGC1A	PTPRB
					SACM1L	SIRPB1	SC5D	UBR4
					CPNE1	HCK	OSBP	FGL2
					STARD10	BPI	CPT1A	COPB1
					PISD	CST3	APOA5	CD68
					PI4KA	EPPIN	PTPMT1	SLC44A2
					PLA2G4B	VAPA	PITPNM1	SIGLEC9
					TPTE	RNF125	CHKA	CRACR2A
					PIK3R6	PSMD10	MVK	MOSPD2
					PIP4K2B	PGRMC1	PTGES3	BST2
						TLR8	CYP27B1	GMFG
						MAGT1	ACSS3	LILRB2
						EEA1	LTA4H	CAP1
						GLA	ACAD10	ADGRE3
						DNAJC3	VDR	ACLY
						OLFM4	CHPT1	DIAPH1
						MAPK3	LPCAT3	ACTR10
						CCL22	SLCO1B3	LGALS3
						CCL17	PPARD	SNAP25
						PSMD7	CCNC	CHI3L1
						COTL1	MED23	CHIT1
						CRISPLD2	ACOT13	AMPD3
						MEFV	FIG4	DOCK2
						CPPED1	HSD17B8	DSG1
						HMOX2	FAM120B	DSC1
						PYCARD	HMGCS1	TCN1
						VPS35L	HMGCR	OSTF1
						CTSH	CERT1	CD36
						ATP8B4	ARSB	CD63
						RIPK2	SEC24A	GNS
						IKBKB	EHHADH	TMBIM1
						GSDMD	PCCB	CAB39
						PPP2CB	BCHE	CKAP4
						ASAH1	SCAP	RAC1
						MAN2B1	PIKFYVE	DBNL
						NFKBIB	POMC	PSMB7
						RELB	GPD2	TLR2
						RETN	ACADL	PRCP
						VRK3	PECR	GGH
						GPI	NEU2	SDCBP
						PLD3	FHL2	ADAM10
						CD33	PRKD3	ACTR2
						SIGLEC5	PLEKHA3	DNAJC13
						RAB3D	DHCR24	IDH1
						PPP2R1A	SCP2	ITGAV
						PIK3R2	MECR	GLIPR1
						RAB3A	PLA2G4A	SLC15A4
						GSDME	HAO2	GPR84
						ATP6V0A4	GNPAT	RHOF
						TAX1BP1	ACADM	SLC27A2
						NOD1	PLA2G2D	SRP14
						CASP2	HMGCL	IQGAP1
						PDAP1	PIK3R3	ITGAX
						WASL	FAAH	GALNS
						IMPDH1	HSD11B1	TMC6
						PSMA2	OSBPL9	PFKL
						LIMK1	ESYT2	TRPM2
						C5	APOA1	SLC2A5
						DNM1	ELOVL4	PSMA5
						DDX58	MED28	CD53
						MAPK8	RAB14	CREG1
						PPP3CB	KDSR	FCGR2A
						MAP3K8	ACOT2	FLG2
						TSPAN14	ELOVL3	S100A8
						PSMD3	GPAM	S100A7
						P2RX1	ACAT2	ILF2
						KPNB1	NFYB	DEGS1
						ICAM2	EPHX2	C1orf35
						PSMD11	PLBD1	ARL8A
						DHX58	FABP3	STK11IP
						RAB5C	PIK3CA	DYNC1LI1
						VAT1	OCRL	AHSG
						DUSP3	AKR1D1	PLAC8
						MAP2K6	ACADS	IQGAP2
						VTN	MED13L	DOK3
						ALDOC	ACOT9	DYNLT1
						LAMTOR3	ORMDL2	FRMPD3
						NFKB1	LPGAT1	GOLGA7
						MANBA	G0S2	NAPRT
						UBE2D3	PLA2G12A	STOM
						MAPK10	ACSL3	GSN
						BST1	MOGAT1	ALAD
						CTSC	NCOA3	SURF4
						HSPA8	VAPB	PTGES2
						DTX4	PTGIS	LCN2
						UNC93B1	MCEE	COMMD3
						FOLR3	MED20	PTPRJ
						PANX1	SLC10A2	LAMTOR1
						BIRC2	MBOAT7	MS4A3
						COMMD9	INSIG2	DSN1
						CD81	MED1	ALDOA
						TCIRG1	GPCPD1	NDUFC2
						PSMD9	NR1D1	ADAM8
						MLEC	SGPP1	LPCAT1
						BIN2	PLAAT1	PTPRN2
						LTA4H	PLA2G5	CCT8
						ARPC3	SIN3B	EEF1A1
						CAND1	ECHS1	PRG3
						RAB5B	SRD5A3	CDA
						PTPN6	ORMDL1	FCER1G
						CLEC4A	SUMF2	ATAD3B
						FRK	PLD2	PDXK
						MAPK14	SLC44A2	CSTB
						WASF1	SLC27A1	ITGB2
						VNN1	ACSBG2	NBEAL2
						CCR6	HELZ2	HK3
						PPP2R5D	CYP2E1	PSMC2
						TMEM30A	PNPLA7	AGL
						LY86	OSBPL2	ARPC5
						C7	MED18	NCSTN
						FAF2	HSD17B3	FCGR3B
						ITK	PPT1	PIGR
						ARSB	HACL1	CTSS
						POLR3G	NR1H2	S100A11
						SKP1	ACLY	S100A9
						PPP2CA	STARD3	S100A12
						C9	PRKAB2	CXCR1
						ATP6V0E1	PPARG	NFASC
						NIT2	HSD17B7	MNDA
						ARMC8	RAN	PSMD6
						ATP6V1A	INPP5K	PTX3
						MAPKAPK3	GPS2	PPBP
						ACTR1B	ALDH3B2	CXCL1
						ACTR3	LPIN3	GYG1
						PSMD14	TPTE2	PRKCD
						IFIH1	CDK8	S100P
						GCA	ALOX5AP	CAMP
						GNLY	PEMT	APEH
						QPCT	PIK3C2B	FABP5
						SOS1	CSNK1G2	BRI3
						WIPF1	PLAAT4	CTSB
						ATF2	PLAAT2	DEFA4
						ATP6V1B1	MED10	HGSNAT
						QSOX1	MORC2	CYBB
						RAP1A	ARNTL	VCP
						CAPZA1	SBF2	PSMC3
						LAMTOR2	HSD17B4	CCT2
						NCF2	MED6	CLEC4D
						CFHR3	HMGCS2	SERPINB12
						CD58	CEPT1	B2M
						PADI2	ARF3	ANPEP
						CR2	GRHL1	RAB4B
						CD46	LPIN1	LAIR1
						ATP6V0B	SLCO1B1	EEF2
						PRDX6	CYP2J2	KRT1
						RPS6KA1	FADS2	CD300A
						CHRNB4	CLOCK	GHDC
						MUC5B	CD36	FTH1
						CTSD	PNPLA8	PAFAH1B2
						COLEC11	HILPDA	RAB31
						MMP8	CGA	RAB24
						CREB1	B4GALNT1	PGM2
						TTR	SMPD2	RNASE2
						IRAG2	AGT	RNASE3
						TNFAIP3	CYP27A1	PTAFR
						ARG1	MED4	AGPAT2
						VAMP8	SMPD4	ITGAM
						STBD1	BAAT	GUSB
						RAB14	TGS1	TRAPPC1
						TRIM32	FDX1	GLB1
						NPC2	CYP19A1	CD14
						YPEL5	SLC44A5	PA2G4
						CPN1	SELENOI	OSCAR
						IFNA6	HADHB	CEACAM3
						IFNA8	CYP1B1	FPR2
						CYSTM1	CYP2C9	FPR1
						PDZD11	CYP2C8	LRG1
						APAF1	CH25H	GAA
						DUSP4	GPAT3	CANT1
						CLU	HADH	PGAM1
						EPX	SEC24B	C3AR1
						TRIM25	PIK3C2G	ORMDL3
						A1BG	ETNK1	AZU1
						CAT	GLIPR1	CLEC12A
						CCR2	GLTP	RAB37
						POLR3GL	MTMR6	HPSE
						PIK3CA	CERS5	HSPA6
						WIPF3	ESYT1	OLR1
						SFTPA1	FITM1	PSMD1
						PLAU	PTGR2	JUP
						HVCN1	SLC27A2	SLCO4C1
						ITPR2	NCOA2	PSMD2
						PRDX4	CYP11A1	TBC1D10C
						ADGRE5	CYP1A1	RAB6A
						ATF1	CYP1A2	KCMF1
						ARHGAP9	NUDT7	DPP7
						NCKAP1L	MBTPS1	RHOG
						RAB9B	MED9	ANO6
						TNFAIP6	NCOR1	IMPDH2
						RAP2C	DPEP3	CALML5
						C4BPA	PCTP	FUCA1
						C4BPB	ARSG	ABCA13
						PI3	OSBPL1A	ARHGAP45
						SLPI	PIK3R5	CXCR2
						PLCG1	PLPP2	RAP2B
						SEMG1	CARM1	IST1
						ZBP1	PRKACB	ATP6AP2
						ATP8A1	CYP4B1	ANXA2
						CEACAM8	SLC44A3	ADGRG3
						SERPINB6	RGL1	MCEMP1
						TREM1	PI4KB	AP2A2
						LRRFIP1	PIP5K1A	TUBB
						MYH2	CERS2	NEU1
						IL1B	ARNT	STING1
						C3	SLC27A3	DGAT1
						DEFB126	DEGS1	C6orf120
						CD93	ARF1	METTL7A
						PSMF1	MBOAT2	TMEM179B
						DEFB129	LBR	PSMD13
						BPIFB1	ETNK2	ATP6V0C
						PSMB2	PLEKHA6	LAMP1
						IRF3	SUMF1	FCAR
						HTN1	RAB5A	PRG2
						CFP	OSBPL10	TUBB4B
						ELK1	PLA1A	SELL
						TRAF2	SCD5	NHLRC3
						MASP1	GC	HMGB1
						RAP1B	FABP2	SERPINA3
						PTPRB	CBR4	TMEM63A
						PIN1	SRD5A1	PPIA
						UBR4	PIK3R1	CD55
						TICAM1	TNFAIP8	PRTN3
						AAMP	TNFRSF21	XRCC6
						SEM1	MMUT	MME
						FGL2	HMGCLL1	GM2A
						RAC2	CYP39A1	CD47
						ATP6V1F	TIAM2	IGF2R
						COPB1	EBP	DYNC1H1
						PSMA1	AWAT2	PSMD12
						PLD2	NSDHL	SERPINA1
						CD68	STAR	C5AR1
						SLC44A2	PLIN2	ATG7
						SIGLEC9	UGCG	ELANE
						RIPK3	MED22	SPTAN1
						ART1	PTGES2	PSAP
						LBP	MIGA2	CFD
						CRACR2A	PTGES	HRNR
						MOSPD2	IDI2	SIRPA
						ECSIT	INPP5E	SVIP
						PRKCSH	ANKRD1	CLEC4C
						BST2	CYP17A1	CEP290
						ARPC1B	HSD17B12	PNP
						UBE2M	FADS1	APRT
						GMFG	TM7SF2	CR1
						LILRB2	MTMR12	HSPA1B
						BPIFA2	PIP4K2A	HSPA1A
						DEFB118	SEC24D	CSNK2B
						ATP6V1E1	THRSP	HLA-C
						NFATC1	MMAA	LILRB3
						CAP1	AKR1C2	CD177
						TRAF3	ACSL1	DEFA1
						ADGRE3	OLAH	HLA-A
						RBSN	GPD1L	NRAS
						PSME3	SAR1B	CPNE1
						ACLY	GGPS1	DDX3X
						DIAPH1	MED21	ORM2
						UBE2D2	ACOXL	ORM1
						ACTR10	PLA2R1	HLA-B
						LGALS3	LPCAT1	NFAM1
						TRIM21	GDPD1	TXNDC5
						RAF1	CERS3	DEFA1B
						CLEC10A	CYP2U1	MIF
						SNAP25	CDK19	PLEKHO2
						POLR3F	AGPAT5	SERPINB10
						CRP	PI4K2A	TICAM2
						CASP9	DBI	NME2
						WASF3	PPARGC1B	DDOST
						CHI3L1	MED7	HBB
						CHIT1	PTDSS1	TARM1
						SFTPD	MED19	SIGLEC14
						KRAS	SAMD8	RAB44
						AMPD3	CPT2	HP
						CD180	ARSL	MGAM
						IRAK2	PRXL2B	CLEC5A
						VAV3	ABHD3	PECAM1
						CFHR4	ESYT3	CYFIP1
						CFHR5	GDPD5	LILRA3
						DOCK2	GPAT4	PRSS2
						KLRD1	PLA2G2F
						DSG1	APOA2
						DSC1	SYNJ1
						TCN1	CBR1
						C5AR2	PLA2G4D
						OSTF1	THEM4
						CTSL	MED8
						CD36	AGPAT3
						MAP3K7	LSS
						CD63	MED27
						TEC	FDPS
						GNS	CYP3A4
						DHX9	CYP11B1
						TMBIM1	PCYT1A
						CAB39	BDH1
						CKAP4	FDXR
						RAC1	ACOX1
						DBNL	ALOX15
						TANK	MED11
						ABI1	NEU3
						TXN	CYP4A22
						TLR4	ACOT11
						ATP6V1G1	PLPP3
						PSMB7	PRKAA2
						CTSV	ACP6
						IFNA21	MAPKAPK2
						CNPY3	SGPP2
						RIPK1	HPGDS
						TLR2	TNFAIP8L2
						PRCP	ALPI
						GGH	PMVK
						SDCBP	GLB1L
						PPP2R1B	FABP1
						CASP1	PPM1L
						ADAM10	CDS1
						ACTR2	PTPN13
						DNAJC13	ALB
						IDH1	MTMR14
						ABI2	PLB1
						ITGAV	LIPH
						HERC5	SLC51A
						PPP3CA	SGMS2
						GLIPR1	BDH2
						DUSP6	ETNPPL
						SLC15A4	HPGD
						GPR84	ELOVL7
						RHOF	STARD4
						PELI2	ARSK
						SLC27A2	ENPP6
						SRP14	ACSL6
						PSTPIP1	FABP7
						IQGAP1	FABP5
						ITGAX	MED30
						NLRC5	ABCA1
						PDPK1	PRKACG
						GALNS	MID1IP1
						TMC6	SPTSSA
						PFKL	INPPL1
						VAV1	FAAH2
						TRPM2	PIP4P1
						APP	CYP2C19
						PSMB6	HACD1
						SLC2A5	SGPL1
						FCN3	SMPD1
						BCL10	MOGAT2
						PRKACB	PLD4
						PSMA5	PLIN1
						CD53	PEX11A
						CREG1	PIP4K2C
						FCGR2A	MTMR10
						CTSK	ACSF2
						FLG2	DPEP2
						S100A8	ACAA2
						S100A7	GPX4
						ILF2	MVD
						DEGS1	GPD1
						C1orf35	ACER1
						ARL8A	ANGPTL4
						ATP6V1C2	CYP7A1
						RPS27A	ECI1
						REG3G	PLAAT5
						STK11IP	RAB4A
						DYNC1LI1	ACOX2
						UBA3	DEGS2
						MUC4	MFSD2A
						AHSG	PPT2
						PLAC8	GSTM4
						TIFA	PLA2G4F
						MYO10	INPP5D
						PIK3R1	B3GALNT1
						IQGAP2	SIN3A
						ATG12	PLEKHA2
						DOK3	AGPAT2
						DYNLT1	FASN
						TRIM4	SERPINA6
						FRMPD3	FABP6
						ATP6V1B2	GLB1
						GOLGA7	FABP4
						PLPP5	NPAS2
						ATP6V0D2	HSD17B13
						POLR2K	ELOVL6
						NAPRT	PLA2G1B
						IFNA5	MTM1
						IFNA16	PIK3CD
						STOM	HDAC3
						GSN	PTEN
						ALAD	CYP4F11
						SURF4	CYP4F22
						PTGES2	ORMDL3
						LCN2	MBOAT1
						COMMD3	CERS6
						POLR3A	SPTLC3
						SERPING1	STARD5
						PTPRJ	ARNT2
						PAK1	ACOT12
						LAMTOR1	PPP1CA
						TKFC	CYP7B1
						MS4A3	DHCR7
						MS4A2	LCLAT1
						DSN1	ACSM6
						ALDOA	ESRRA
						FCGR1A	ARV1
						TIRAP	PHOSPHO1
						DOCK1	STARD6
						UBC	UGT8
						ITPR1	PTDSS2
						NDUFC2	PCCA
						ATP6V1G3	MED16
						ADAM8	GPX2
						LPCAT1	SPHK1
						TOMM70	CIDEA
						LY96	ACBD7
						PSMA8	HSD11B2
						PTPRN2	LPCAT4
						ATP6V1C1	PLAAT3
						ELMO1	ACSF3
						CCT8	RUFY1
						EEF1A1	SEC24C
						PRG3	ACER2
						UBE2L6	CHD9
						MAPK13	ACOT4
						C8A	TBL1XR1
						TAB3	GBA
						NCK1	PNPLA2
						WASF2	SLC25A20
						NCF1	CPNE7
						CDA	CYP11B2
						FCER1G	ALOXE3
						C1QC	ALOX12B
						PSMD4	ALOX15B
						PSMB4	PLD6
						C1R	TMEM86B
						PGLYRP3	MED14
						ATP6V0D1	CYP8B1
						ATAD3B	MIGA1
						PDXK	ARSJ
						CSTB	PITPNB
						ITGB2	ACBD4
						VAV2	ENPP7
						S100B	SPNS2
						FCN2	TNFAIP8L3
						NLRP4	ARSI
						CD3G	DGAT2L6
						S100A1	ACOT1
						SHC1	PRKD1
						NLRX1	PLA2G6
						NBEAL2	NEU1
						HK3	MED12
						PGLYRP2	DGAT1
						PSMC2	INPP5J
						DCD	TNFAIP8L1
						POLR3K	SP1
						AGL	PCYT2
						ARPC5	CYP2R1
						NLRP3	PIP5K1C
						NCSTN	CYP4F2
						FCGR3B	SLC51B
						MAPKAPK2	GPAT2
						PIGR	PPP1CC
						CTSS	RXRA
						S100A11	INSIG1
						PGLYRP4	CYP4F8
						S100A9	CYP4F3
						S100A12	PPARA
						CXCR1	CYP4A11
						ARPC2	AKR1C1
						NFASC	CIDEC
						MNDA	AGMO
						IFI16	PLA2G4E
						AIM2	PLA2G2A
						PSMD6	ASAH2
						PTX3	SUMO2
						PPBP	PLA2G2E
						CXCL1	MTF1
						GYG1	HACD4
						POLR2H	LIPI
						PRKCD	AKR1C3
						S100P	THEM5
						CAMP	PIK3R4
						APEH	GK2
						DUSP7	NCOR2
						TLR3	SPTSSB
						LEAP2	GM2A
						CGAS	ACSL5
						FABP5	FITM2
						BRI3	SLC22A5
						CTSB	FABP12
						DEFA5	FAR1
						DEFA4	PSAP
						DEFA6	ELOVL2
						DEFB1	HSD17B11
						NOS3	TXNRD1
						SYK	CYP21A2
						PRKACG	AKR1C4
						HGSNAT	NCOA6
						CYBB	ECI2
						ATP7A	OXCT2
						VCP	GK
						SUGT1	INPP5F
						MBL2	SREBF2
						RNASE7	SGMS1
						PSMC3	HSD3B1
						BTRC	HSD3B2
						CCT2	NEU4
						C2	AWAT1
						PLD4	RXRB
						MAPK7	AGPAT1
						CLEC4E	SLC44A4
						CLEC4D	CSNK2B
						HSP90B1	FABP9
						SERPINB12	CPT1B
						B2M	ARSH
						ANPEP	ACOT6
						STAT6	TECRL
						BPIFB6	PLPP6
						CRK	HACD2
						NOD2	SACM1L
						LPO	LTC4S
						RAB4B	HEXA
						LAIR1	PPP1CB
						EEF2	NUDT19
						KRT1	CPNE1
						CD300A	STARD10
						GHDC	CERS1
						NLRC3	CPTP
						FTH1	AKR1B15
						CTNNB1	GK3P
						FADD	ACBD6
						PAFAH1B2	GPX1
						NKIRAS2	ACAD11
						RAB31	UGT1A9
						POLR3D	PISD
						AHCYL1	PI4KA
						TNIP2	AMACR
						MAP2K1	DECR2
						RAB24	PLA2G4B
						PGM2	HTD2
						RNASE2	FDX2
						RNASE3	TPTE
						PTK2	ACACA
						PTAFR	PIK3R6
						RNASE6	PIP4K2B
						MUC15	SRD5A2
						AGPAT2	PDCD6-AHRR
						TRIM56
						MUC17
						MUC3A
						ITGAM
						GUSB
						TRAPPC1
						GLB1
						UBB
						FOS
						CD14
						PA2G4
						OSCAR
						CEACAM3
						FPR2
						FPR1
						ATP6V0E2
						PRKCE
						MUC7
						LRG1
						GAA
						CANT1
						PGAM1
						POLR1C
						WIPF2
						BCL2L1
						FGG
						FGA
						FGB
						DEFB4A
						RASGRP4
						BCL2
						IFNB1
						C3AR1
						REG3A
						ORMDL3
						MALT1
						AZU1
						CLEC7A
						CLEC12A
						MUCL1
						RASGRP1
						CFL1
						RAB37
						MYD88
						RELA
						HPSE
						HSPA6
						C1QB
						C1QA
						OLR1
						RNASE8
						SAA1
						PSMD1
						MUC13
						JUP
						SLCO4C1
						TLR10
						TLR1
						TLR6
						PELI3
						HRAS
						DHX36
						TRAF6
						PSMD2
						TBC1D10C
						RAB6A
						BAIAP2
						YES1
						KCMF1
						DEFB104A
						DEFB103A
						C8G
						MUC20
						DPP7
						DEFB104B
						RHOG
						ANO6
						RPS6KA3
						DEFB103B
						DEFB4B
						CD19
						ATOX1
						JUN
						DEFB114
						POLR2L
						GRB2
						UBE2N
						IMPDH2
						CALML5
						DEFB125
						CPN2
						CD300LB
						FUCA1
						PTPN11
						FCER1A
						ABCA13
						ITLN1
						F2
						PAK2
						DEFB124
						DEFB123
						ARHGAP45
						DEFB119
						CXCR2
						DEFB112
						MUC16
						RAP2B
						RNF135
						IST1
						UBA7
						ATP6AP2
						C1S
						ANXA2
						LCK
						ADGRG3
						MCEMP1
						AP2A2
						DDX41
						TUBB
						TBK1
						ACTG1
						IRAK1
						DEFB108B
						S100A7A
						COLEC10
						PLA2G6
						NEU1
						PROS1
						STING1
						MUC6
						DGAT1
						C6orf120
						SIGIRR
						SFTPA2
						SOCS1
						ATP6V0A2
						MAPK11
						METTL7A
						TMEM179B
						MUC1
						IRF7
						PSMD13
						ATP6V0C
						LAMP1
						DEFB128
						POLR3C
						DEFB131A
						POLR1D
						BPIFB4
						CD300E
						FCAR
						DEFB132
						DEFB105A
						DEFB107A
						NF2
						DEFB106A
						DEFB105B
						PRG2
						IFNA10
						DEFB106B
						TLR5
						ISG15
						CARD9
						MAPK12
						TUBB4B
						PLA2G2A
						IFNA2
						SELL
						NHLRC3
						HMGB1
						SERPINA3
						TMEM63A
						PPIA
						CD55
						PRTN3
						XRCC6
						PIK3R4
						MME
						TLR7
						GM2A
						CD47
						CASP4
						SIGLEC15
						IGF2R
						DYNC1H1
						PCBP2
						SRC
						PSMD12
						SERPINA1
						PELI1
						C5AR1
						MYO5A
						GZMM
						ATG7
						ELANE
						SPTAN1
						PSAP
						CFD
						MYO1C
						NKIRAS1
						HRNR
						IFNA1
						PLCG2
						DNM3
						IRAK4
						SIRPA
						DEFB107B
						SVIP
						CLEC4C
						BPIFA1
						CARD11
						CALM1
						CEP290
						PNP
						CD247
						CAPZA2
						APRT
						CR1
						FCGR3A
						PLPP4
						DEFB110
						PSMB8
						AGER
						HSPA1B
						HSPA1A
						CSNK2B
						HLA-C
						MUC21
						DEFB121
						LILRB3
						HLA-E
						CD177
						PSMB10
						MUC12
						CFI
						HTN3
						KLRC2
						CLEC6A
						DEFB134
						DEFB135
						DEFB136
						DEFA1
						C4A
						ATP6V1G2
						HLA-A
						IGKV4-1
						IGKV5-2
						IGKV3D-20
						IGLV6-57
						IGLV1-51
						IGLV1-47
						IGLV1-44
						IGLV7-43
						IGLV1-40
						IGLV3-27
						IGLV3-25
						IGLV2-23
						IGLV3-21
						IGLV3-19
						IGLV2-14
						IGLV2-11
						IGLV3-1
						IGLC2
						IGLC3
						IGHE
						IGHG4
						IGHG2
						IGHG1
						IGHV1-2
						IGHV2-5
						IGHV3-7
						IGHV3-11
						IGHV3-13
						IGHV3-23
						IGHV3-33
						IGHV4-34
						IGHV4-39
						IGHV1-46
						IGHV3-48
						IGHV3-53
						IGHV1-69
						NRAS
						CHUK
						LAT
						NCKIPSD
						TREX1
						KLRK1
						IFNA7
						CPNE1
						DEFB113
						DEFB133
						MUC5AC
						DDX3X
						DEFB116
						DEFB115
						PPP3R1
						UBA52
						PSMB11
						HLA-B
						IGHV4-59
						C4B
						IFNA14
						ORM2
						ORM1
						DEFB130A
						DEFB130B
						C4B_2
						IFNA13
						IFNA17
						NFAM1
						IFNA4
						TXNDC5
						IGKV2D-30
						TLR9
						CFB
						PSMB9
						DEFA3
						IGKV3-20
						IGKV1D-33
						DEFA1B
						IGKV1-17
						IGKV1-16
						MIF
						IGKV1D-16
						CRCP
						IGKV3-11
						ARPC4
						ARPC1A
						PLEKHO2
						IGKV1-33
						IGKV1-39
						IGKV2D-28
						SERPINB10
						IGKV2-30
						IGKV1-12
						TICAM2
						IGKV1-5
						NME2
						DDOST
						IGKV2-28
						CFHR1
						IGKV3-15
						UBE2V1
						HBB
						TARM1
						EPPIN-WFDC6
						ATP6V1E2
						IGKV2D-40
						IGKV1D-39
						PRKDC
						LYN
						SIGLEC14
						BRK1
						RAB44
						HP
						MGAM
						CLEC5A
						PECAM1
						IKBKE
						TXNIP
						IKBKG
						IGHV3-30
						CYFIP1
						LILRA3
						KIR2DS4
						IGHV2-70
						KIR3DS1
						KIR2DS2
						PRSS2
						PSMB3
						KIR2DS1
						IGLV2-8
						IGKV1D-12
						KIR2DS5
